# Supplementary material for: Enhancing tomato quality, high sugar content and GABA accumulation, with mutations in ESKs and GAD3 genes
Source: Sci Rep. 2025 Dec 2;16:161. doi: 10.1038/s41598-025-28888-5 (PMC12764964; doi:10.1038/s41598-025-28888-5)
Supplement: Supplementary file 2 — Supplementary Information 2. [file 41598_2025_28888_MOESM2_ESM.xlsx]

## Sheet: Raw₋Data
GeneID	baseMean	log2FoldChange(ESK_GAD3/WT)	lfcSE	stat	pvalue	padj	chr	start	end	strand	gene_sym	gene_biotype	Description	EntrezGeneID	Cellular_Component_ID	Cellular_Component_Term	Molecular_Function_ID	Molecular_Function_Term	Biological_Process_ID	Biological_Process_Term	WT_1	WT_2	WT_3	ESK_GAD3_1	ESK_GAD3_2	ESK_GAD3_3
Solyc00g011660.1	0.186715	-1.81318	4.08047	-0.444356	0.656785	0.899629	SL4.0ch00	1823254	1824543	-	Solyc00g011660.1										1.12029	0	0	0	0	0
Solyc00g013180.1	0.616754	-1.81127	3.63722	-0.497981	0.618497	0.899629	SL4.0ch00	3070183	3071529	-	Solyc00g013180.1		Proton_antipo_M domain-containing protein		GO:0009507, GO:0016021, GO:0009579	chloroplast, integral component of membrane, thylakoid	GO:0008137, GO:0048039	NADH dehydrogenase (ubiquinone) activity, ubiquinone binding	GO:0009060, GO:0042773, GO:0015990	aerobic respiration, ATP synthesis coupled electron transport, electron transport coupled proton transport	1.12029	0	1.68393	0	0.89631	0
Solyc00g014790.2	2.61633	-5.27547	2.48557	-2.12244	0.0338012	0.268977	SL4.0ch00	3716363	3718878	-	Solyc00g014790.2										8.9623	0	6.73571	0	0	0
Solyc00g014800.1	1.58999	-4.53578	2.97641	-1.52391	0.127531	0.516747	SL4.0ch00	3715868	3716359	+	Solyc00g014800.1		C2H2-type domain-containing protein								1.12029	0	8.41963	0	0	0
Solyc00g014850.1	3.25237	-2.70803	2.14069	-1.26503	0.205861	0.636892	SL4.0ch00	3702464	3702775	+	Solyc00g014850.1										6.72172	0	10.1036	0	2.68893	0
Solyc00g014860.1	0.280654	-1.81318	4.08047	-0.444356	0.656785	0.899629	SL4.0ch00	3701542	3701851	+	Solyc00g014860.1										0	0	1.68393	0	0	0
Solyc00g019750.1	0.149385	0.110369	4.08047	0.027048	0.978421	0.991995	SL4.0ch00	3092088	3092288	+	Solyc00g019750.1										0	0	0	0	0.89631	0
Solyc00g019950.1	5.76014	-5.40064	2.00622	-2.69195	0.00710356	0.10528	SL4.0ch00	5073987	5074538	+	Solyc00g019950.1		Core subunit of the mitochondrial membrane respiratory chain NADH dehydrogenase (Complex I) that is believed to belong to the minimal assembly required for catalysis. Complex I functions in the transfer of electrons from NADH to the respiratory chain. The immediate electron acceptor for the enzyme is believed to be ubiquinone.		GO:0005747	mitochondrial respiratory chain complex I	GO:0008137	NADH dehydrogenase (ubiquinone) activity			6.72172	0	26.9428	0	0.89631	0
Solyc00g019970.2	7.5225	-3.79655	1.65196	-2.29821	0.0215498	0.209406	SL4.0ch00	5072673	5073664	-	Solyc00g019970.2										6.72172	0	35.3625	0	1.79262	1.2582
Solyc00g019980.2	19.088	-6.2296	1.4522	-4.28977	1.78858e-05	0.0016446	SL4.0ch00	5069419	5070648	-	Solyc00g019980.2										51.5332	2.46051	58.9374	0.700762	0.89631	0
Solyc00g019990.1	5.31653	-1.55049	1.23109	-1.25945	0.207869	0.638731	SL4.0ch00	5068988	5069203	-	Solyc00g019990.1										11.2029	2.46051	10.1036	1.40152	3.58524	3.1455
Solyc00g020000.1	7.75623	-6.84406	3.86408	-1.7712	0.076527	0.409803	SL4.0ch00	5067436	5067609	-	Solyc00g020000.1										24.6463	0	21.891	0	0	0
Solyc00g020010.1	3.9245	-5.86057	2.23855	-2.61802	0.00884424	0.12132	SL4.0ch00	5066942	5067169	+	Solyc00g020010.1										13.4434	0	10.1036	0	0	0
Solyc00g020020.2	18.8911	-5.25896	1.38246	-3.80405	0.000142348	0.00711181	SL4.0ch00	5065489	5066572	-	Solyc00g020020.2										41.4506	0	69.041	0.700762	0.89631	1.2582
Solyc00g020030.1	2.44774	-2.93719	2.32561	-1.26298	0.206598	0.637562	SL4.0ch00	5065433	5065633	+	Solyc00g020030.1										7.84201	0	5.05178	0	1.79262	0
Solyc00g020040.1	2.58044	-1.92444	2.25222	-0.854464	0.392848	0.814522	SL4.0ch00	5063652	5064272	-	Solyc00g020040.1			101259037	GO:0043190, GO:0005739	ATP-binding cassette (ABC) transporter complex, mitochondrion	GO:0015232	heme transmembrane transporter activity	GO:0017004	cytochrome complex assembly	5.60144	0	6.73571	0	0	3.1455
Solyc00g021630.1	5.64837	-4.27296	1.86386	-2.29253	0.021875	0.211464	SL4.0ch00	5525147	5525800	+	Solyc00g021630.1		NDH shuttles electrons from NAD(P)H:plastoquinone, via FMN and iron-sulfur (Fe-S) centers, to quinones in the photosynthetic chain and possibly in a chloroplast respiratory chain. The immediate electron acceptor for the enzyme in this species is believed to be plastoquinone. Couples the redox reaction to proton translocation, and thus conserves the redox energy in a proton gradient.		GO:0005747	mitochondrial respiratory chain complex I	GO:0008137	NADH dehydrogenase (ubiquinone) activity			2.24057	1.23025	28.6267	0	1.79262	0
Solyc00g021640.2	9.2702	-3.97447	1.41624	-2.80635	0.00501066	0.0849641	SL4.0ch00	5522265	5524452	+	Solyc00g021640.2										23.526	3.69076	25.2589	0	0	3.1455
Solyc00g021650.1	0.561309	-3.01613	4.01424	-0.751359	0.452437	0.844212	SL4.0ch00	5520935	5521165	-	Solyc00g021650.1										0	0	3.36785	0	0	0
Solyc00g022100.1	0.522814	-1.57071	4.0519	-0.387647	0.698277	0.919198	SL4.0ch00	2044109	2044588	-	Solyc00g022100.1			101261602	GO:0005739, GO:0005840	mitochondrion, ribosome					2.24057	0	0	0	0.89631	0
Solyc00g023570.1	1.30817	-4.27527	3.09181	-1.38277	0.166735	0.583268	SL4.0ch00	3697503	3697832	+	Solyc00g023570.1										4.48115	0	3.36785	0	0	0
Solyc00g023580.1	1.86948	-4.78235	2.74757	-1.74057	0.0817585	0.421794	SL4.0ch00	3697005	3697262	-	Solyc00g023580.1										4.48115	0	6.73571	0	0	0
Solyc00g023590.2	1.30817	-4.27527	3.09181	-1.38277	0.166735	0.583268	SL4.0ch00	3692134	3694833	-	Solyc00g023590.2										4.48115	0	3.36785	0	0	0
Solyc00g025290.1	0.280654	-1.81318	4.08047	-0.444356	0.656785	0.899629	SL4.0ch00	5060057	5060542	-	Solyc00g025290.1										0	0	1.68393	0	0	0
Solyc00g032030.1	0.280654	-1.81318	4.08047	-0.444356	0.656785	0.899629	SL4.0ch00	7788611	7789039	+	Solyc00g032030.1										0	0	1.68393	0	0	0
Solyc00g047200.1	0.280654	-1.81318	4.08047	-0.444356	0.656785	0.899629	SL4.0ch00	4445278	4445511	-	Solyc00g047200.1		Cytochrome b		GO:0016021, GO:0005743, GO:0070469	integral component of membrane, mitochondrial inner membrane, respirasome	GO:0009055, GO:0046872	electron transfer activity, metal ion binding			0	0	1.68393	0	0	0
Solyc00g052430.2	0.280654	-1.81318	4.08047	-0.444356	0.656785	0.899629	SL4.0ch00	6436629	6438756	-	Solyc00g052430.2										0	0	1.68393	0	0	0
Solyc00g094520.1	4.54359	-5.04983	2.06221	-2.44875	0.0143353	0.163489	SL4.0ch00	3729198	3729383	+	Solyc00g094520.1										7.84201	0	18.5232	0	0.89631	0
Solyc00g094530.1	3.8742	-4.00466	1.89937	-2.10841	0.0349952	0.274354	SL4.0ch00	3728169	3728558	+	Solyc00g094530.1				GO:0005747, GO:0005886	mitochondrial respiratory chain complex I, plasma membrane			GO:0009060	aerobic respiration	5.60144	1.23025	15.1553	0	0	1.2582
Solyc00g094540.1	5.34362	-2.59172	1.66583	-1.55581	0.119752	0.503852	SL4.0ch00	3727644	3727973	-	Solyc00g094540.1										8.9623	0	18.5232	0	2.68893	1.8873
Solyc00g094550.1	0.561309	-3.01613	4.01424	-0.751359	0.452437	0.844212	SL4.0ch00	3726482	3726715	+	Solyc00g094550.1										0	0	3.36785	0	0	0
Solyc00g118680.2	1.21539	-4.15559	3.18233	-1.30583	0.191609	0.615672	SL4.0ch00	3687292	3689223	-	Solyc00g118680.2										2.24057	0	5.05178	0	0	0
Solyc00g118690.1	1.49605	-4.45319	2.97641	-1.49616	0.134612	0.52952	SL4.0ch00	3689126	3689386	+	Solyc00g118690.1				GO:0005747, GO:0005886	mitochondrial respiratory chain complex I, plasma membrane			GO:0009060	aerobic respiration	2.24057	0	6.73571	0	0	0
Solyc00g181240.1	4.39304	-6.01792	2.18104	-2.7592	0.00579433	0.0926589	SL4.0ch00	5529272	5529451	-	Solyc00g181240.1										11.2029	0	15.1553	0	0	0
Solyc00g181250.2	6.6566	-6.61112	1.86081	-3.55283	0.000381117	0.0142898	SL4.0ch00	5529549	5530393	+	Solyc00g181250.2										10.0826	1.23025	28.6267	0	0	0
Solyc00g316530.1	0.116794	0.110369	4.08047	0.027048	0.978421	0.991995	SL4.0ch00	3020571	3020807	+	Solyc00g316530.1										0	0	0	0.700762	0	0
Solyc00g500021.1	0.266179	1.11176	4.02966	0.275893	0.78263	0.950736	SL4.0ch00	1369394	1369774	-	Solyc00g500021.1										0	0	0	0.700762	0.89631	0
Solyc00g500025.1	0.31455	1.3918	4.00829	0.347231	0.728418	0.930352	SL4.0ch00	1379543	1381059	-	Solyc00g500025.1										0	0	0	0	0	1.8873
Solyc00g500031.1	0.149385	0.110369	4.08047	0.027048	0.978421	0.991995	SL4.0ch00	1384961	1385901	-	Solyc00g500031.1										0	0	0	0	0.89631	0
Solyc00g500036.1	0.350381	1.53214	3.99901	0.383129	0.701624	0.919198	SL4.0ch00	1390207	1390608	-	Solyc00g500036.1										0	0	0	2.10229	0	0
Solyc00g500039.1	2.00566	-2.91799	2.42144	-1.20506	0.228179	0.66474	SL4.0ch00	1404089	1405507	-	Solyc00g500039.1										4.48115	6.15127	0	1.40152	0	0
Solyc00g500047.1	0.350381	1.53214	3.99901	0.383129	0.701624	0.919198	SL4.0ch00	1456896	1458386	+	Solyc00g500047.1										0	0	0	2.10229	0	0
Solyc00g500062.1	2.60435	-1.80766	1.75944	-1.02741	0.304229	0.745242	SL4.0ch00	1509196	1509960	-	Solyc00g500062.1										2.24057	4.92101	5.05178	0	0.89631	2.5164
Solyc00g500063.1	142.205	1.07111	0.497006	2.15512	0.0311524	0.258545	SL4.0ch00	1512451	1516659	+	Solyc00g500063.1										91.8636	135.328	47.1499	193.41	193.603	191.875
Solyc00g500064.1	10.4908	-0.532227	0.900757	-0.590866	0.55461	0.891032	SL4.0ch00	1512915	1514411	-	Solyc00g500064.1										7.84201	20.9143	8.41963	7.00762	8.06679	10.6947
Solyc00g500065.1	5.05736	2.72095	1.39893	1.94502	0.0517726	0.336331	SL4.0ch00	1517470	1519799	+	Solyc00g500065.1										1.12029	1.23025	1.68393	6.30686	14.341	5.6619
Solyc00g500066.1	2.3563	-0.836463	1.94644	-0.429739	0.667386	0.905281	SL4.0ch00	1520244	1520798	+	Solyc00g500066.1										1.12029	6.15127	1.68393	0.700762	4.48155	0
Solyc00g500067.1	1.18897	-1.88209	2.59941	-0.724046	0.469038	0.856139	SL4.0ch00	1521528	1523399	+	Solyc00g500067.1										2.24057	0	3.36785	0	0.89631	0.6291
Solyc00g500068.1	1.78015	0.503981	2.2727	0.221754	0.824505	0.958053	SL4.0ch00	1524854	1525234	-	Solyc00g500068.1										1.12029	0	3.36785	3.50381	2.68893	0
Solyc00g500070.1	1.42043	2.38921	2.42919	0.983543	0.32534	0.765759	SL4.0ch00	1530401	1531488	-	Solyc00g500070.1										1.12029	0	0	2.10229	0.89631	4.4037
Solyc00g500072.1	0.116794	0.110369	4.08047	0.027048	0.978421	0.991995	SL4.0ch00	1535034	1535739	+	Solyc00g500072.1										0	0	0	0.700762	0	0
Solyc00g500073.1	0.850743	2.81435	3.65175	0.770684	0.440894	0.844212	SL4.0ch00	1536348	1538194	+	Solyc00g500073.1										0	0	0	0.700762	0	4.4037
Solyc00g500076.1	0.410085	-2.62404	4.04646	-0.648478	0.516676	0.875929	SL4.0ch00	1540421	1541361	-	Solyc00g500076.1										0	2.46051	0	0	0	0
Solyc00g500081.1	0.186715	-1.81318	4.08047	-0.444356	0.656785	0.899629	SL4.0ch00	1546736	1553572	+	Solyc00g500081.1										1.12029	0	0	0	0	0
Solyc00g500083.1	0.741236	1.19371	3.3841	0.352741	0.724283	0.929375	SL4.0ch00	1559549	1560967	-	Solyc00g500083.1										0	1.23025	0	0.700762	0	2.5164
Solyc00g500103.1	3.91874	-3.86862	1.77928	-2.17426	0.0296854	0.25264	SL4.0ch00	2044785	2047787	-	Solyc00g500103.1										5.60144	1.23025	15.1553	0	0.89631	0.6291
Solyc00g500106.1	0.186715	-1.81318	4.08047	-0.444356	0.656785	0.899629	SL4.0ch00	2071557	2072368	-	Solyc00g500106.1										1.12029	0	0	0	0	0
Solyc00g500117.1	0.3361	-0.851404	4.08047	-0.208653	0.834719	0.958053	SL4.0ch00	2127754	2129577	+	Solyc00g500117.1										1.12029	0	0	0	0.89631	0
Solyc00g500118.1	0.186715	-1.81318	4.08047	-0.444356	0.656785	0.899629	SL4.0ch00	2129830	2130237	+	Solyc00g500118.1										1.12029	0	0	0	0	0
Solyc00g500119.1	0.467369	-2.77659	4.03328	-0.688421	0.491188	0.864948	SL4.0ch00	2131909	2132580	+	Solyc00g500119.1										1.12029	0	1.68393	0	0	0
Solyc00g500128.1	0.10485	0.110369	4.08047	0.027048	0.978421	0.991995	SL4.0ch00	2489481	2496317	-	Solyc00g500128.1										0	0	0	0	0	0.6291
Solyc00g500129.1	0.2097	0.829622	4.05373	0.204657	0.83784	0.958053	SL4.0ch00	2497956	2498732	-	Solyc00g500129.1										0	0	0	0	0	1.2582
Solyc00g500130.1	0.471221	0.14967	3.99341	0.0374794	0.970103	0.991995	SL4.0ch00	2499170	2500231	-	Solyc00g500130.1										0	1.23025	0	0.700762	0.89631	0
Solyc00g500143.1	0.116794	0.110369	4.08047	0.027048	0.978421	0.991995	SL4.0ch00	2547836	2549412	+	Solyc00g500143.1										0	0	0	0.700762	0	0
Solyc00g500145.1	0.10485	0.110369	4.08047	0.027048	0.978421	0.991995	SL4.0ch00	2551285	2552415	+	Solyc00g500145.1										0	0	0	0	0	0.6291
Solyc00g500150.1	0.149385	0.110369	4.08047	0.027048	0.978421	0.991995	SL4.0ch00	2571552	2571953	+	Solyc00g500150.1										0	0	0	0	0.89631	0
Solyc00g500158.1	1.0485	3.11352	3.93787	0.790661	0.429142	0.838976	SL4.0ch00	2579259	2579783	-	Solyc00g500158.1										0	0	0	0	0	6.291
Solyc00g500170.1	0.280654	-1.81318	4.08047	-0.444356	0.656785	0.899629	SL4.0ch00	3066659	3067566	-	Solyc00g500170.1										0	0	1.68393	0	0	0
Solyc00g500182.1	0.280654	-1.81318	4.08047	-0.444356	0.656785	0.899629	SL4.0ch00	3684590	3685773	+	Solyc00g500182.1										0	0	1.68393	0	0	0
Solyc00g500183.1	4.64379	-4.20276	1.80523	-2.3281	0.0199068	0.199295	SL4.0ch00	3704165	3706096	+	Solyc00g500183.1										13.4434	1.23025	11.7875	1.40152	0	0
Solyc00g500184.1	8.42319	-2.79269	1.34359	-2.07853	0.0376608	0.285047	SL4.0ch00	3706763	3707940	+	Solyc00g500184.1										7.84201	6.15127	30.3107	5.6061	0	0.6291
Solyc00g500185.1	9.65429	-2.18922	1.03851	-2.10804	0.0350273	0.274492	SL4.0ch00	3708705	3710247	+	Solyc00g500185.1										15.684	4.92101	26.9428	4.90533	3.58524	1.8873
Solyc00g500186.1	2.05736	-4.91123	2.71368	-1.80981	0.0703255	0.392202	SL4.0ch00	3745513	3747009	-	Solyc00g500186.1										2.24057	0	10.1036	0	0	0
Solyc00g500189.1	0.396414	-0.132152	4.05373	-0.0326002	0.973993	0.991995	SL4.0ch00	3756791	3757348	-	Solyc00g500189.1										1.12029	0	0	0	0	1.2582
Solyc00g500195.1	0.10485	0.110369	4.08047	0.027048	0.978421	0.991995	SL4.0ch00	3787465	3789905	+	Solyc00g500195.1										0	0	0	0	0	0.6291
Solyc00g500210.1	0.2097	0.829622	4.05373	0.204657	0.83784	0.958053	SL4.0ch00	3857765	3858895	-	Solyc00g500210.1										0	0	0	0	0	1.2582
Solyc00g500211.1	0.149385	0.110369	4.08047	0.027048	0.978421	0.991995	SL4.0ch00	3859307	3859750	-	Solyc00g500211.1										0	0	0	0	0.89631	0
Solyc00g500222.1	0.116794	0.110369	4.08047	0.027048	0.978421	0.991995	SL4.0ch00	4007108	4007767	+	Solyc00g500222.1										0	0	0	0.700762	0	0
Solyc00g500225.1	0.205042	-1.81318	4.08047	-0.444356	0.656785	0.899629	SL4.0ch00	4463995	4464591	-	Solyc00g500225.1										0	1.23025	0	0	0	0
Solyc00g500228.1	10.379	-2.57691	1.02373	-2.51717	0.0118301	0.145038	SL4.0ch00	4488679	4492426	+	Solyc00g500228.1										26.8869	6.15127	20.2071	1.40152	4.48155	3.1455
Solyc00g500235.1	0.708854	-0.51201	3.96566	-0.129111	0.89727	0.983197	SL4.0ch00	4986640	4992714	+	Solyc00g500235.1										0	2.46051	0	0	1.79262	0
Solyc00g500238.1	0.280654	-1.81318	4.08047	-0.444356	0.656785	0.899629	SL4.0ch00	5062854	5063440	+	Solyc00g500238.1										0	0	1.68393	0	0	0
Solyc00g500242.1	1.49605	-4.45319	2.97641	-1.49616	0.134612	0.52952	SL4.0ch00	5149819	5150571	-	Solyc00g500242.1										2.24057	0	6.73571	0	0	0
Solyc00g500243.1	4.04048	-1.19179	1.36266	-0.874607	0.381788	0.807252	SL4.0ch00	5150786	5152183	-	Solyc00g500243.1										5.60144	1.23025	10.1036	2.10229	2.68893	2.5164
Solyc00g500245.1	1.8491	-1.7094	2.55795	-0.668271	0.503961	0.87205	SL4.0ch00	5153788	5157253	-	Solyc00g500245.1										6.72172	0	1.68393	0	2.68893	0
Solyc00g500249.1	0.815544	-1.10019	3.33138	-0.330249	0.741212	0.937475	SL4.0ch00	5495164	5497083	-	Solyc00g500249.1										0	0	3.36785	0	0.89631	0.6291
Solyc00g500250.1	1.6081	-2.17155	2.68939	-0.807453	0.419406	0.833289	SL4.0ch00	5499555	5502705	-	Solyc00g500250.1										1.12029	0	6.73571	0	1.79262	0
Solyc00g500252.1	0.186715	-1.81318	4.08047	-0.444356	0.656785	0.899629	SL4.0ch00	5508897	5509412	-	Solyc00g500252.1										1.12029	0	0	0	0	0
Solyc00g500254.1	1.30933	-4.25559	3.15527	-1.34872	0.177426	0.597049	SL4.0ch00	5527933	5528372	-	Solyc00g500254.1										1.12029	0	6.73571	0	0	0
Solyc00g500256.1	0.561309	-3.01613	4.01424	-0.751359	0.452437	0.844212	SL4.0ch00	5538238	5540377	+	Solyc00g500256.1										0	0	3.36785	0	0	0
Solyc00g500257.1	0.280654	-1.81318	4.08047	-0.444356	0.656785	0.899629	SL4.0ch00	5547194	5548799	-	Solyc00g500257.1										0	0	1.68393	0	0	0
Solyc00g500277.1	0.410085	-2.62404	4.04646	-0.648478	0.516676	0.875929	SL4.0ch00	6427054	6427806	+	Solyc00g500277.1										0	2.46051	0	0	0	0
Solyc00g500294.1	2.00706	2.86084	2.14367	1.33455	0.182023	0.602412	SL4.0ch00	6879737	6885831	-	Solyc00g500294.1										0	0	1.68393	2.10229	4.48155	3.7746
Solyc00g500295.1	0.116794	0.110369	4.08047	0.027048	0.978421	0.991995	SL4.0ch00	6883532	6885061	+	Solyc00g500295.1										0	0	0	0.700762	0	0
Solyc00g500296.1	2.13731	3.01841	2.11503	1.42712	0.153544	0.56309	SL4.0ch00	6885587	6886648	+	Solyc00g500296.1										0	1.23025	0	2.80305	6.27417	2.5164
Solyc00g500298.1	0.116794	0.110369	4.08047	0.027048	0.978421	0.991995	SL4.0ch00	6888432	6888833	-	Solyc00g500298.1										0	0	0	0.700762	0	0
Solyc00g500301.1	1.04969	-1.62239	2.67781	-0.605865	0.544605	0.885641	SL4.0ch00	6902314	6903732	-	Solyc00g500301.1										2.24057	2.46051	0	0.700762	0.89631	0
Solyc00g500302.1	0.979543	-0.426585	3.5112	-0.121493	0.903301	0.985424	SL4.0ch00	6934274	6934968	-	Solyc00g500302.1										3.36086	0	0	0	0	2.5164
Solyc00g500311.1	0.280654	-1.81318	4.08047	-0.444356	0.656785	0.899629	SL4.0ch00	7073776	7075802	+	Solyc00g500311.1										0	0	1.68393	0	0	0
Solyc00g500316.1	0.186715	-1.81318	4.08047	-0.444356	0.656785	0.899629	SL4.0ch00	7214608	7216342	-	Solyc00g500316.1										1.12029	0	0	0	0	0
Solyc00g500317.1	1.12262	-4.03369	3.83658	-1.05138	0.293086	0.733266	SL4.0ch00	7221272	7222354	-	Solyc00g500317.1										0	0	6.73571	0	0	0
Solyc00g500325.1	0.10485	0.110369	4.08047	0.027048	0.978421	0.991995	SL4.0ch00	7350993	7352411	+	Solyc00g500325.1										0	0	0	0	0	0.6291
Solyc00g500339.1	0.60249	-1.86186	3.66853	-0.507522	0.611789	0.899629	SL4.0ch00	7515789	7525561	+	Solyc00g500339.1										0	1.23025	1.68393	0.700762	0	0
Solyc00g500340.1	0.616754	-1.81127	3.63722	-0.497981	0.618497	0.899629	SL4.0ch00	7525833	7526419	-	Solyc00g500340.1										1.12029	0	1.68393	0	0.89631	0
Solyc00g500342.1	0.391757	-2.57894	4.0491	-0.636917	0.524179	0.877195	SL4.0ch00	7527654	7528562	-	Solyc00g500342.1										1.12029	1.23025	0	0	0	0
Solyc00g500343.1	0.205042	-1.81318	4.08047	-0.444356	0.656785	0.899629	SL4.0ch00	7528846	7529289	+	Solyc00g500343.1										0	1.23025	0	0	0	0
Solyc00g500349.1	0.748023	-3.45095	3.81412	-0.904783	0.36558	0.793177	SL4.0ch00	7661477	7662973	-	Solyc00g500349.1										1.12029	0	3.36785	0	0	0
Solyc00g500351.1	0.280654	-1.81318	4.08047	-0.444356	0.656785	0.899629	SL4.0ch00	7684493	7689166	+	Solyc00g500351.1										0	0	1.68393	0	0	0
Solyc00g500358.1	0.280654	-1.81318	4.08047	-0.444356	0.656785	0.899629	SL4.0ch00	8041191	8042726	+	Solyc00g500358.1										0	0	1.68393	0	0	0
Solyc00g500361.1	0.373429	-2.53249	4.0519	-0.625013	0.531963	0.877195	SL4.0ch00	8070651	8071690	+	Solyc00g500361.1										2.24057	0	0	0	0	0
Solyc00g500362.1	0.291564	-0.851404	4.08047	-0.208653	0.834719	0.958053	SL4.0ch00	8085726	8087102	+	Solyc00g500362.1										1.12029	0	0	0	0	0.6291
Solyc00g500363.1	0.233587	0.950176	4.04394	0.234963	0.814237	0.958053	SL4.0ch00	8087104	8087411	+	Solyc00g500363.1										0	0	0	1.40152	0	0
Solyc00g500364.1	0.280654	-1.81318	4.08047	-0.444356	0.656785	0.899629	SL4.0ch00	8088757	8089938	+	Solyc00g500364.1										0	0	1.68393	0	0	0
Solyc00g500373.1	0.10485	0.110369	4.08047	0.027048	0.978421	0.991995	SL4.0ch00	8612096	8614158	+	Solyc00g500373.1										0	0	0	0	0	0.6291
Solyc00g500374.1	0.561309	-3.01613	4.01424	-0.751359	0.452437	0.844212	SL4.0ch00	8651685	8656070	-	Solyc00g500374.1										0	0	3.36785	0	0	0
Solyc00g500409.1	0.10485	0.110369	4.08047	0.027048	0.978421	0.991995	SL4.0ch00	9631687	9632458	+	Solyc00g500409.1										0	0	0	0	0	0.6291
Solyc01g005000.3	11.7809	4.13173	1.19347	3.46193	0.000536312	0.0182363	SL4.0ch01	28670	30895	+	Solyc01g005000.3		Glutamate decarboxylase	100147723	GO:0005829	cytosol	GO:0004351, GO:0030170	glutamate decarboxylase activity, pyridoxal phosphate binding	GO:0006538	glutamate catabolic process	1.12029	2.46051	0	18.9206	28.6819	19.5021
Solyc01g005010.4	2.37428	-0.550743	1.77297	-0.310634	0.756079	0.939219	SL4.0ch01	38668	41605	+	Solyc01g005010.4										2.24057	6.15127	0	2.80305	1.79262	1.2582
Solyc01g005020.3	123.122	0.134255	0.629944	0.213121	0.831232	0.958053	SL4.0ch01	46201	59605	-	Solyc01g005020.3		Cyclic nucleotide-binding domain-containing protein	778208	GO:0009941, GO:0016021, GO:0005886	chloroplast envelope, integral component of membrane, plasma membrane	GO:0015386, GO:0015385	potassium, sodium	GO:0071805, GO:0051453, GO:0098719	potassium ion transmembrane transport, regulation of intracellular pH, sodium ion import across plasma membrane	197.171	88.5783	65.6731	67.9739	224.974	94.3649
Solyc01g005030.4	489.91	-0.200204	0.415606	-0.481717	0.630007	0.899629	SL4.0ch01	61650	69872	+	Solyc01g005030.4										499.648	440.431	631.472	426.063	605.906	335.939
Solyc01g005060.3	5.97386	-0.52477	1.11461	-0.470811	0.637776	0.899629	SL4.0ch01	74282	76652	-	Solyc01g005060.3		C2H2-type domain-containing protein	101262550	GO:0005634	nucleus	GO:0003700, GO:0046872	DNA-binding transcription factor activity, metal ion binding	GO:0009630	gravitropism	3.36086	6.15127	11.7875	3.50381	5.37786	5.6619
Solyc01g005080.3	67.088	-2.00971	0.762587	-2.63539	0.00840414	0.118054	SL4.0ch01	82671	88556	-	Solyc01g005080.3			101261948	GO:0005737, GO:0005874, GO:0005819	cytoplasm, microtubule, spindle	GO:0008017	microtubule binding	GO:0000226	microtubule cytoskeleton organization	51.5332	31.9866	239.118	31.5343	31.3708	16.9857
Solyc01g005100.4	33.2734	0.0699861	0.605941	0.1155	0.908049	0.987815	SL4.0ch01	106956	112521	-	Solyc01g005100.4										33.6086	38.1379	25.2589	29.432	49.297	23.9058
Solyc01g005110.3	118.715	1.01559	0.603884	1.68177	0.0926133	0.447983	SL4.0ch01	114504	118362	+	Solyc01g005110.3		Stabilizer subunit of the dolichol-phosphate mannose (DPM) synthase complex; tethers catalytic subunit to the ER.	101261146	GO:0033185, GO:0030176	dolichol-phosphate-mannose synthase complex, integral component of endoplasmic reticulum membrane			GO:0006506, GO:0006486	GPI anchor biosynthetic process, protein glycosylation	48.1724	107.032	80.8285	231.251	60.0528	184.955
Solyc01g005120.3	113.44	-3.25063	0.693201	-4.6893	2.74141e-06	0.000382896	SL4.0ch01	119339	122563	-	Solyc01g005120.3		Catalyzes xyloglucan endohydrolysis (XEH) and/or endotransglycosylation (XET). Cleaves and religates xyloglucan polymers, an essential constituent of the primary cell wall, and thereby participates in cell wall construction of growing tissues.		GO:0048046, GO:0005618	apoplast, cell wall	GO:0004553, GO:0016762	hydrolase activity, hydrolyzing O-glycosyl compounds, xyloglucan	GO:0042546, GO:0071555, GO:0010411	cell wall biogenesis, cell wall organization, xyloglucan metabolic process	314.801	56.5917	244.169	20.3221	34.0598	10.6947
Solyc01g005130.2	55.472	0.449409	0.585569	0.767473	0.4428	0.844212	SL4.0ch01	139504	140528	+	Solyc01g005130.2		C2H2-type domain-containing protein								39.2101	77.506	23.575	61.667	59.1565	71.7174
Solyc01g005140.3	290.159	-1.65908	0.47038	-3.52711	0.000420118	0.015422	SL4.0ch01	141845	143966	-	Solyc01g005140.3				GO:0016021	integral component of membrane	GO:0046872, GO:0016491	metal ion binding, oxidoreductase activity			327.124	318.636	676.938	170.285	129.069	118.9
Solyc01g005150.3	1.22501	3.3372	3.15016	1.05937	0.28943	0.733266	SL4.0ch01	146723	149066	-	Solyc01g005150.3										0	0	0	4.20457	0	3.1455
Solyc01g005160.4	0.10485	0.110369	4.08047	0.027048	0.978421	0.991995	SL4.0ch01	151978	153686	+	Solyc01g005160.4										0	0	0	0	0	0.6291
Solyc01g005180.1	4.16037	0.424936	1.50415	0.282508	0.777554	0.950127	SL4.0ch01	161636	161911	-	Solyc01g005180.1										6.72172	3.69076	0	2.80305	9.85941	1.8873
Solyc01g005210.4	579.207	0.517085	0.498532	1.03721	0.299636	0.739556	SL4.0ch01	157812	183358	+	Solyc01g005210.4										660.97	553.614	213.859	613.167	835.361	598.274
Solyc01g005220.3	19.8663	0.586014	0.798713	0.733698	0.463133	0.852127	SL4.0ch01	187605	194678	+	Solyc01g005220.3		MACPF domain-containing protein	101258984	GO:0005886	plasma membrane			GO:0009626, GO:2000031	plant-type hypersensitive response, regulation of salicylic acid mediated signaling pathway	26.8869	8.61177	11.7875	16.1175	39.4376	16.3566
Solyc01g005230.4	0.280654	-1.81318	4.08047	-0.444356	0.656785	0.899629	SL4.0ch01	195535	197081	+	Solyc01g005230.4										0	0	1.68393	0	0	0
Solyc01g005240.4	250.38	0.183631	0.467539	0.392761	0.694496	0.919198	SL4.0ch01	199609	205724	+	Solyc01g005240.4										210.614	345.701	146.502	212.331	300.264	286.869
Solyc01g005250.4	383.13	0.361387	0.435784	0.82928	0.406946	0.82587	SL4.0ch01	205700	209112	-	Solyc01g005250.4										264.388	435.51	306.475	451.291	297.575	543.542
Solyc01g005253.1	6.89945	1.71773	1.24038	1.38484	0.166101	0.582847	SL4.0ch01	209741	212916	+	Solyc01g005253.1										4.48115	4.92101	0	16.8183	4.48155	10.6947
Solyc01g005257.1	15.5584	1.64313	0.813044	2.02096	0.0432844	0.304398	SL4.0ch01	213990	217456	-	Solyc01g005257.1										11.2029	6.15127	5.05178	31.5343	16.1336	23.2767
Solyc01g005280.3	2.70858	0.636337	1.75431	0.362728	0.716808	0.926035	SL4.0ch01	218705	221488	-	Solyc01g005280.3		CRAL-TRIO domain-containing protein	101257203							2.24057	2.46051	1.68393	4.20457	0	5.6619
Solyc01g005290.4	119.178	1.82952	0.635732	2.87782	0.00400432	0.0739475	SL4.0ch01	222994	225658	-	Solyc01g005290.4										28.0072	103.341	25.2589	243.164	122.794	192.504
Solyc01g005300.4	356.095	-0.0432093	0.405661	-0.106516	0.915173	0.990293	SL4.0ch01	230694	235767	+	Solyc01g005300.4										306.959	413.365	363.728	293.619	460.703	298.193
Solyc01g005310.3	1.14403	0.829516	3.37366	0.24588	0.805775	0.958053	SL4.0ch01	234617	239942	-	Solyc01g005310.3				GO:0005737, GO:0016021, GO:0016020	cytoplasm, integral component of membrane, membrane	GO:0005525, GO:0003924, GO:0008017, GO:0016627	GTP binding, GTPase activity, microtubule binding, oxidoreductase activity, acting on the CH-CH group of donors	GO:0007010, GO:0006629, GO:0000266	cytoskeleton organization, lipid metabolic process, mitochondrial fission	0	2.46051	0	0	0	4.4037
Solyc01g005320.2	0.149385	0.110369	4.08047	0.027048	0.978421	0.991995	SL4.0ch01	240417	242630	-	Solyc01g005320.2										0	0	0	0	0.89631	0
Solyc01g005330.3	92.5967	0.360661	0.681387	0.529304	0.596595	0.899629	SL4.0ch01	246265	251052	-	Solyc01g005330.3										91.8636	111.953	38.7303	47.6518	204.359	61.0227
Solyc01g005340.3	246.95	0.885381	0.509323	1.73835	0.0821493	0.421794	SL4.0ch01	255052	259718	-	Solyc01g005340.3				GO:0016021, GO:0005886	integral component of membrane, plasma membrane	GO:0046872, GO:0008168, GO:0008157, GO:0019888	metal ion binding, methyltransferase activity, protein phosphatase 1 binding, protein phosphatase regulator activity	GO:0032259, GO:0035304	methylation, regulation of protein dephosphorylation	132.194	291.57	95.9838	310.438	355.835	295.677
Solyc01g005370.3	265.604	0.579501	0.508838	1.13887	0.254756	0.694584	SL4.0ch01	274225	275151	+	Solyc01g005370.3			101247547			GO:0005509	calcium ion binding			145.637	212.834	281.216	437.976	164.921	351.038
Solyc01g005380.3	54.7173	-0.00375999	0.715617	-0.0052542	0.995808	0.998724	SL4.0ch01	275631	280186	+	Solyc01g005380.3										38.0898	110.723	15.1553	68.6747	52.8823	42.7788
Solyc01g005390.3	12.272	-2.32402	0.931644	-2.49454	0.0126121	0.151137	SL4.0ch01	290027	291960	+	Solyc01g005390.3		Nudix hydrolase domain-containing protein	101248702	GO:0005737, GO:0005634	cytoplasm, nucleus	GO:0016787	hydrolase activity			13.4434	11.0723	37.0464	5.6061	2.68893	3.7746
Solyc01g005400.3	15.4022	-0.209254	0.929559	-0.225111	0.821893	0.958053	SL4.0ch01	293989	297571	+	Solyc01g005400.3			101245281			GO:0005509, GO:0004497	calcium ion binding, monooxygenase activity			4.48115	18.4538	26.9428	25.9282	7.17048	9.43649
Solyc01g005410.4	32.3372	-5.00931	1.34349	-3.72856			SL4.0ch01	300599	303991	+	Solyc01g005410.4										4.48115	8.61177	175.128	4.90533	0.89631	0
Solyc01g005430.3	120.844	-0.769853	0.524367	-1.46816	0.142061	0.543235	SL4.0ch01	312643	317544	+	Solyc01g005430.3		UBX domain-containing protein	101251912					GO:0050832	defense response to fungus	146.758	88.5783	222.278	118.429	60.9491	88.0739
Solyc01g005440.4	228.401	-0.165764	0.394604	-0.420076	0.67443	0.908611	SL4.0ch01	322878	326403	+	Solyc01g005440.4										206.133	242.36	276.164	190.607	256.345	198.795
Solyc01g005450.3	5.93421	-0.377165	1.18841	-0.31737	0.750963	0.938231	SL4.0ch01	328769	331460	-	Solyc01g005450.3										1.12029	7.38152	11.7875	4.90533	5.37786	5.0328
Solyc01g005460.4	0.280654	-1.81318	4.08047	-0.444356	0.656785	0.899629	SL4.0ch01	331891	334829	-	Solyc01g005460.4										0	0	1.68393	0	0	0
Solyc01g005470.3	1.29206	-3.18072	2.78268	-1.14304	0.253022	0.6926	SL4.0ch01	336620	338923	-	Solyc01g005470.3			101250247	GO:0016021	integral component of membrane					3.36086	3.69076	0	0.700762	0	0
Solyc01g005480.3	20.0273	-0.14848	0.83345	-0.178151	0.858604	0.96662	SL4.0ch01	346507	350415	+	Solyc01g005480.3			101266061							36.9695	12.3025	13.4714	10.5114	34.9561	11.9529
Solyc01g005490.3	128.231	-0.58732	0.415403	-1.41386	0.157404	0.569446	SL4.0ch01	351395	354021	-	Solyc01g005490.3		M20_dimer domain-containing protein	101254822	GO:0005783	endoplasmic reticulum	GO:0016787, GO:0010179	hydrolase activity, IAA-Ala conjugate hydrolase activity	GO:0009850	auxin metabolic process	154.6	180.847	126.294	110.72	95.0089	101.914
Solyc01g005510.3	0.186715	-1.81318	4.08047	-0.444356	0.656785	0.899629	SL4.0ch01	360283	362450	-	Solyc01g005510.3			101251411			GO:0005507, GO:0016491	copper ion binding, oxidoreductase activity			1.12029	0	0	0	0	0
Solyc01g005520.4	120.226	-1.3375	0.427143	-3.13126	0.00174056	0.0413909	SL4.0ch01	363368	366130	+	Solyc01g005520.4										140.036	178.387	198.703	78.4853	60.9491	64.7973
Solyc01g005530.3	10.3869	1.51348	0.949922	1.59326	0.111101	0.48579	SL4.0ch01	367922	369142	-	Solyc01g005530.3			101252018							5.60144	8.61177	1.68393	17.519	12.5483	16.3566
Solyc01g005540.4	61.6831	0.641825	0.758577	0.846091	0.397502	0.817985	SL4.0ch01	373209	383834	-	Solyc01g005540.4										22.4057	108.262	13.4714	51.8564	92.3199	81.7829
Solyc01g005550.3	95.5101	-0.867955	0.561424	-1.54599	0.122107	0.509038	SL4.0ch01	395748	398893	+	Solyc01g005550.3			101253614							182.607	136.558	50.5178	58.1632	73.4974	71.7174
Solyc01g005560.3	826.391	1.88146	0.783573	2.40113	0.0163444	0.177068	SL4.0ch01	407818	412751	+	Solyc01g005560.3		Isocitrate dehydrogenase [NADP]	101268602	GO:0005739	mitochondrion	GO:0004450, GO:0000287, GO:0051287	isocitrate dehydrogenase (NADP+) activity, magnesium ion binding, NAD binding	GO:0006102, GO:0006739, GO:0006099	isocitrate metabolic process, NADP metabolic process, tricarboxylic acid cycle	68.3375	868.559	121.243	1457.58	801.301	1641.32
Solyc01g005570.4	88.1007	0.66426	0.502935	1.32077	0.186579	0.607918	SL4.0ch01	414172	416436	-	Solyc01g005570.4										59.3752	66.4337	79.1445	147.861	66.3269	109.463
Solyc01g005580.2	206.378	1.28973	0.545731	2.36331	0.0181124	0.18771	SL4.0ch01	419691	421725	-	Solyc01g005580.2										70.5781	184.538	104.403	435.874	172.988	269.884
Solyc01g005590.2	53.4222	2.83311	2.23599	1.26705	0.205137	0.635927	SL4.0ch01	428897	429319	+	Solyc01g005590.2			104645726	GO:0031225, GO:0016021	anchored component of membrane, integral component of membrane					0	39.3681	0	90.3983	44.8155	145.951
Solyc01g005600.4	543.918	0.0169785	0.350647	0.0484203	0.961381	0.991995	SL4.0ch01	432217	438370	-	Solyc01g005600.4										510.851	570.838	540.54	498.942	544.06	598.274
Solyc01g005620.3	1453.87	0.0898963	0.402768	0.223196	0.823383	0.958053	SL4.0ch01	442576	447154	-	Solyc01g005620.3			778218	GO:0016021	integral component of membrane	GO:0015367	oxoglutarate			1044.11	1681.76	1500.38	1770.83	1115.01	1611.12
Solyc01g005640.4	130.27	1.17847	0.526247	2.23938	0.0251311	0.227946	SL4.0ch01	458828	465824	+	Solyc01g005640.4										54.8941	135.328	48.8339	167.482	181.951	193.134
Solyc01g005660.3	2.81172	-0.853127	1.71321	-0.49797	0.618505	0.899629	SL4.0ch01	471331	473227	+	Solyc01g005660.3										3.36086	2.46051	5.05178	4.20457	1.79262	0
Solyc01g005670.3	19.0977	0.599675	0.71055	0.843958	0.398693	0.818832	SL4.0ch01	476234	478863	+	Solyc01g005670.3		May act as a substrate-specific adapter of an E3 ubiquitin-protein ligase complex (CUL3-RBX1-BTB) which mediates the ubiquitination and subsequent proteasomal degradation of target proteins.	101244517					GO:0016567	protein ubiquitination	17.9246	17.2235	10.1036	16.1175	28.6819	24.5349
Solyc01g005680.4	0.678102	-2.05435	4.01424	-0.511767	0.608814	0.899629	SL4.0ch01	483723	488548	+	Solyc01g005680.4										0	0	3.36785	0.700762	0	0
Solyc01g005690.3	94.9352	-0.338604	0.52792	-0.641393	0.521268	0.877195	SL4.0ch01	489840	491622	-	Solyc01g005690.3				GO:0005794, GO:0016021	Golgi apparatus, integral component of membrane					96.3447	135.328	85.8802	56.7617	131.758	63.5391
Solyc01g005700.3	66.7989	0.299966	0.535115	0.560563	0.575095	0.899629	SL4.0ch01	492130	496122	-	Solyc01g005700.3		SWIM-type domain-containing protein	101246852			GO:0008270	zinc ion binding			82.9013	59.0522	37.0464	53.2579	90.5273	78.0084
Solyc01g005730.3	27.3463	4.13582	0.896555	4.61302	3.96868e-06	0.000506247	SL4.0ch01	501887	504760	+	Solyc01g005730.3		LRRNT_2 domain-containing protein		GO:0016021, GO:0005886	integral component of membrane, plasma membrane					2.24057	6.15127	0	33.6366	65.4306	56.619
Solyc01g005740.3	23.295	2.40834	0.727201	3.31179	0.000926996	0.0270237	SL4.0ch01	505183	505667	-	Solyc01g005740.3										5.60144	9.84203	6.73571	44.148	26.8893	46.5534
Solyc01g005760.3	168.762	3.21487	0.794655	4.04562	5.21849e-05	0.0033854	SL4.0ch01	507706	510612	+	Solyc01g005760.3										6.72172	81.1967	10.1036	195.513	411.406	307.63
Solyc01g005770.3	2.20922	-1.10535	2.14125	-0.516219	0.605702	0.899629	SL4.0ch01	511230	511565	-	Solyc01g005770.3										5.60144	0	3.36785	0.700762	3.58524	0
Solyc01g005780.1	0.303508	-0.851404	4.08047	-0.208653	0.834719	0.958053	SL4.0ch01	513051	515357	+	Solyc01g005780.1										1.12029	0	0	0.700762	0	0
Solyc01g005783.1	1.44145	-2.20935	2.42394	-0.911472	0.362047	0.792935	SL4.0ch01	515680	515944	+	Solyc01g005783.1										3.36086	3.69076	0	0.700762	0.89631	0
Solyc01g005787.1	6.14423	-0.749915	1.17911	-0.635999	0.524777	0.877195	SL4.0ch01	516033	516442	+	Solyc01g005787.1										3.36086	14.763	5.05178	5.6061	1.79262	6.291
Solyc01g005790.1	11.5582	-0.290939	0.884179	-0.32905	0.742118	0.93785	SL4.0ch01	516825	518201	-	Solyc01g005790.1										21.2855	9.84203	6.73571	7.70838	14.341	9.43649
Solyc01g005800.3	0.410085	-2.62404	4.04646	-0.648478	0.516676	0.875929	SL4.0ch01	523896	526595	-	Solyc01g005800.3				GO:0005634	nucleus					0	2.46051	0	0	0	0
Solyc01g005810.3	358.88	-1.25066	0.5471	-2.28598	0.0222557	0.213432	SL4.0ch01	541549	545969	+	Solyc01g005810.3		Protein MAK16 homolog	101257100	GO:0005730, GO:0030687	nucleolus, preribosome, large subunit precursor			GO:0000460, GO:0000470	maturation of 5.8S rRNA, maturation of LSU-rRNA	449.235	201.762	865.538	201.119	226.766	208.861
Solyc01g005820.4	1000.04	-1.23063	0.447547	-2.74972	0.00596462	0.0945598	SL4.0ch01	548730	552971	+	Solyc01g005820.4										1485.5	782.441	1939.88	638.394	519.86	634.132
Solyc01g005830.4	44.1525	-3.95956	0.794289	-4.98504	6.19487e-07	0.000148648	SL4.0ch01	576643	582351	+	Solyc01g005830.4										87.3824	18.4538	143.134	4.90533	5.37786	5.6619
Solyc01g005840.3	190.596	-0.143566	0.560578	-0.256103	0.797871	0.958053	SL4.0ch01	583085	586118	+	Solyc01g005840.3		UBC core domain-containing protein	101245577	GO:0005634	nucleus	GO:0061631	ubiquitin conjugating enzyme activity	GO:0000209	protein polyubiquitination	200.531	166.084	234.066	273.998	66.3269	202.57
Solyc01g005860.2	0.410085	-2.62404	4.04646	-0.648478	0.516676	0.875929	SL4.0ch01	588304	591218	-	Solyc01g005860.2										0	2.46051	0	0	0	0
Solyc01g005870.3	2.39016	4.28707	3.09986	1.38299	0.166668	0.583268	SL4.0ch01	592857	595217	-	Solyc01g005870.3										0	0	0	0	14.341	0
Solyc01g005880.1	0.373429	-2.53249	4.0519	-0.625013	0.531963	0.877195	SL4.0ch01	596561	597604	+	Solyc01g005880.1										2.24057	0	0	0	0	0
Solyc01g005900.2	3.90585	1.0959	1.3787	0.794881	0.426683	0.83713	SL4.0ch01	601207	605068	-	Solyc01g005900.2										4.48115	1.23025	1.68393	4.90533	3.58524	7.5492
Solyc01g005910.3	75.3486	1.1049	0.752826	1.46766	0.142196	0.543374	SL4.0ch01	605803	609744	+	Solyc01g005910.3			101262945							6.72172	94.7295	42.0982	113.523	101.283	93.7358
Solyc01g005920.3	4.18166	-0.782965	1.30117	-0.601737	0.547349	0.88631	SL4.0ch01	611660	613377	-	Solyc01g005920.3										3.36086	7.38152	5.05178	1.40152	5.37786	2.5164
Solyc01g005930.3	199.06	0.492852	0.49763	0.990398	0.32198	0.762469	SL4.0ch01	617317	621361	+	Solyc01g005930.3			101264048	GO:0016021	integral component of membrane					125.472	250.972	119.559	296.422	155.958	245.978
Solyc01g005950.4	196.204	0.49074	0.468259	1.04801	0.294633	0.733979	SL4.0ch01	628224	635544	-	Solyc01g005950.4										160.201	214.064	114.507	166.781	312.812	208.861
Solyc01g005960.3	298.706	0.763166	0.433078	1.76219	0.0780369	0.413077	SL4.0ch01	636344	643757	+	Solyc01g005960.3		RNA helicase	101244218	GO:0005634	nucleus	GO:0005524, GO:0016787, GO:0003723, GO:0003724	ATP binding, hydrolase activity, RNA binding, RNA helicase activity			216.215	279.268	168.393	269.093	466.081	393.187
Solyc01g005970.3	45.2252	0.364658	0.600549	0.607208	0.543713	0.885629	SL4.0ch01	652435	657845	+	Solyc01g005970.3		F-box domain-containing protein	101255619							61.6158	34.4471	21.891	45.5495	66.3269	41.5206
Solyc01g005980.4	10.9339	-4.13869	1.22329	-3.38323	0.000716383	0.022548	SL4.0ch01	660387	662476	-	Solyc01g005980.4										7.84201	12.3025	42.0982	2.10229	0	1.2582
Solyc01g005985.1	0.958757	-2.64472	3.57663	-0.739445	0.459637	0.849378	SL4.0ch01	663606	665382	-	Solyc01g005985.1										0	0	5.05178	0.700762	0	0
Solyc01g006000.3	78.1449	0.820393	0.619255	1.32481	0.185235	0.606835	SL4.0ch01	673274	679768	+	Solyc01g006000.3		Mannosyltransferase involved in glycosylphosphatidylinositol-anchor biosynthesis.	101254228	GO:0005789, GO:0016021, GO:0031501	endoplasmic reticulum membrane, integral component of membrane, mannosyltransferase complex	GO:0000009, GO:0004376, GO:0000030	alpha-1,6-mannosyltransferase activity, glycolipid mannosyltransferase activity, mannosyltransferase activity	GO:0006506	GPI anchor biosynthetic process	54.8941	35.6774	79.1445	49.0533	172.092	78.0084
Solyc01g006010.3	76.226	1.38999	0.730911	1.90173	0.0572068	0.353599	SL4.0ch01	681051	688851	+	Solyc01g006010.3		SF1-HH domain-containing protein	101266547	GO:0005634	nucleus	GO:0003729	mRNA binding	GO:0048024	regulation of mRNA splicing, via spliceosome	56.0144	62.7429	6.73571	63.7693	164.921	103.172
Solyc01g006020.4	116.442	-0.142825	0.484864	-0.294568	0.768324	0.945294	SL4.0ch01	689410	692256	-	Solyc01g006020.4										115.39	173.466	77.4606	115.626	89.631	127.078
Solyc01g006040.3	124.839	0.23806	0.470301	0.506186	0.612726	0.899629	SL4.0ch01	723500	737443	-	Solyc01g006040.3		E3 ubiquitin protein ligase		GO:0005634	nucleus	GO:0046872, GO:0004842	metal ion binding, ubiquitin-protein transferase activity	GO:0010390	histone monoubiquitination	108.668	111.953	122.927	91.099	193.603	120.787
Solyc01g006050.2	34.74	-3.34585	0.989574	-3.3811	0.000721968	0.0226173	SL4.0ch01	739636	741029	-	Solyc01g006050.2			101248128	GO:0016021	integral component of membrane					85.1418	3.69076	101.036	11.2122	3.58524	3.7746
Solyc01g006055.1	0.116794	0.110369	4.08047	0.027048	0.978421	0.991995	SL4.0ch01	747554	748217	+	Solyc01g006055.1										0	0	0	0.700762	0	0
Solyc01g006080.2	0.350381	1.53214	3.99901	0.383129	0.701624	0.919198	SL4.0ch01	756619	759819	-	Solyc01g006080.2										0	0	0	2.10229	0	0
Solyc01g006090.3	25.2016	1.52293	0.982565	1.54995	0.121153	0.506749	SL4.0ch01	763833	765269	+	Solyc01g006090.3			101264962	GO:0034399, GO:0005730, GO:0030687	nuclear periphery, nucleolus, preribosome, large subunit precursor			GO:0042273, GO:0006364	ribosomal large subunit biogenesis, rRNA processing	2.24057	33.2168	3.36785	61.667	22.4077	28.3095
Solyc01g006100.4	6.66966	1.20243	1.25443	0.95855	0.337785	0.775697	SL4.0ch01	766314	774402	-	Solyc01g006100.4										7.84201	2.46051	1.68393	10.5114	1.79262	15.7275
Solyc01g006110.3	472.093	-0.547399	0.382538	-1.43097	0.15244	0.561141	SL4.0ch01	776098	781893	-	Solyc01g006110.3			101267441	GO:0005829	cytosol	GO:0051721	protein phosphatase 2A binding	GO:0035303, GO:0009966	regulation of dephosphorylation, regulation of signal transduction	466.04	510.555	705.565	365.798	426.644	357.958
Solyc01g006120.4	800.023	0.179141	0.428153	0.418404	0.675652	0.90933	SL4.0ch01	785604	793974	+	Solyc01g006120.4										1032.9	648.344	569.167	696.557	1098.88	754.29
Solyc01g006130.4	251.419	0.384002	0.535221	0.717464	0.473088	0.859267	SL4.0ch01	795025	799370	+	Solyc01g006130.4										163.562	312.484	178.496	417.654	136.239	300.081
Solyc01g006140.4	133.73	0.436983	0.518694	0.842467	0.399527	0.819706	SL4.0ch01	798926	803433	-	Solyc01g006140.4										98.5853	146.4	95.9838	206.024	77.979	177.406
Solyc01g006150.3	220.069	2.1341	0.505395	4.22264	2.41456e-05	0.00199509	SL4.0ch01	807080	812172	-	Solyc01g006150.3		ZT_dimer domain-containing protein	101253924	GO:0016021, GO:0016020	integral component of membrane, membrane	GO:0008324, GO:0005384	cation transmembrane transporter activity, manganese ion transmembrane transporter activity			38.0898	123.025	84.1963	352.483	349.561	373.056
Solyc01g006160.3	2434.57	-0.744693	0.55911	-1.33193	0.182885	0.60363	SL4.0ch01	815648	817914	-	Solyc01g006160.3			101249479	GO:0022625	cytosolic large ribosomal subunit	GO:0030295, GO:0043021, GO:0003735	protein kinase activator activity, ribonucleoprotein complex binding, structural constituent of ribosome	GO:0002181, GO:0006414	cytoplasmic translation, translational elongation	2220.41	1778.95	5149.45	2625.75	905.273	1927.56
Solyc01g006170.4	174.51	0.997305	0.433934	2.29829	0.0215453	0.209406	SL4.0ch01	818692	819832	-	Solyc01g006170.4										91.8636	151.321	106.087	194.812	279.649	223.33
Solyc01g006180.4	30.5539	1.07885	0.770973	1.39934	0.161712	0.57615	SL4.0ch01	822399	828240	-	Solyc01g006180.4										12.3232	34.4471	11.7875	22.4244	75.29	27.0513
Solyc01g006190.3	381.248	0.899556	0.41222	2.18222	0.029093	0.249136	SL4.0ch01	828707	833622	-	Solyc01g006190.3		RING-type E3 ubiquitin transferase	101263446	GO:0005737	cytoplasm	GO:0061630, GO:0008270	ubiquitin protein ligase activity, zinc ion binding	GO:0006511	ubiquitin-dependent protein catabolic process	191.569	359.234	247.537	489.132	463.392	536.622
Solyc01g006200.3	139.913	-0.727611	0.617586	-1.17815	0.238735	0.679161	SL4.0ch01	839587	842600	+	Solyc01g006200.3										160.201	59.0522	304.791	124.736	69.9122	120.787
Solyc01g006210.4	14.9828	2.153	0.891523	2.41496	0.0157368	0.172461	SL4.0ch01	843159	847440	-	Solyc01g006210.4										5.60144	7.38152	3.36785	35.7389	10.7557	27.0513
Solyc01g006220.3	8.22109	-0.0693819	1.08615	-0.0638787	0.949067	0.991995	SL4.0ch01	848802	860098	-	Solyc01g006220.3										4.48115	7.38152	13.4714	2.10229	14.341	7.5492
Solyc01g006230.3	399.716	0.498312	0.413907	1.20392	0.22862	0.66524	SL4.0ch01	862697	868804	+	Solyc01g006230.3		Cysteine protease	101249673	GO:0005737	cytoplasm	GO:0008234	cysteine-type peptidase activity	GO:0006914	autophagy	285.673	450.273	257.641	403.639	538.682	462.388
Solyc01g006240.3	3.66751	1.02722	1.79908	0.570968	0.568022	0.896645	SL4.0ch01	869849	870878	-	Solyc01g006240.3		Jacalin-type lectin domain-containing protein	101252319			GO:0030246	carbohydrate binding			2.24057	4.92101	0	9.81067	0	5.0328
Solyc01g006250.2	34.4432	-0.137352	0.633923	-0.21667	0.828466	0.958053	SL4.0ch01	871362	873923	-	Solyc01g006250.2		F-box domain-containing protein								21.2855	41.8286	45.466	48.3526	23.3041	26.4222
Solyc01g006260.4	12.8254	-1.55282	1.05341	-1.47409	0.140458	0.540694	SL4.0ch01	878399	879674	+	Solyc01g006260.4										30.2478	3.69076	23.575	12.6137	1.79262	5.0328
Solyc01g006270.2	46.5101	0.301866	0.957751	0.315182	0.752624	0.938231	SL4.0ch01	883631	884344	-	Solyc01g006270.2										71.6984	52.9009	0	56.061	36.7487	61.6518
Solyc01g006280.3	786.6	0.238535	0.624855	0.381744	0.702651	0.919452	SL4.0ch01	883730	890609	+	Solyc01g006280.3		Formyltetrahydrofolate synthetase	101265950			GO:0005524, GO:0004329	ATP binding, formate-tetrahydrofolate ligase activity	GO:0035999	tetrahydrofolate interconversion	721.465	1195.81	247.537	1032.92	373.761	1148.11
Solyc01g006290.4	213.071	4.88287	2.35001	2.0778	0.0377274	0.285126	SL4.0ch01	894318	897161	+	Solyc01g006290.4										0	41.8286	0	621.576	87.8384	527.185
Solyc01g006300.3	0.116794	0.110369	4.08047	0.027048	0.978421	0.991995	SL4.0ch01	898439	901295	-	Solyc01g006300.3		Removal of H(2)O(2), oxidation of toxic reductants, biosynthesis and degradation of lignin, suberization, auxin catabolism, response to environmental stresses such as wounding, pathogen attack and oxidative stress.	544084	GO:0005576	extracellular region	GO:0020037, GO:0046872, GO:0004601	heme binding, metal ion binding, peroxidase activity	GO:0042744, GO:0006979	hydrogen peroxide catabolic process, response to oxidative stress	0	0	0	0.700762	0	0
Solyc01g006320.4	0.149385	0.110369	4.08047	0.027048	0.978421	0.991995	SL4.0ch01	912527	913324	+	Solyc01g006320.4										0	0	0	0	0.89631	0
Solyc01g006330.4	0.595204	0.43003	4.00829	0.107285	0.914563	0.99007	SL4.0ch01	918248	922538	+	Solyc01g006330.4										0	0	1.68393	0	0	1.8873
Solyc01g006340.3	57.0583	0.788355	0.643515	1.22508	0.220547	0.655271	SL4.0ch01	924053	927646	+	Solyc01g006340.3						GO:0005524, GO:0003676, GO:0003724, GO:0004523	ATP binding, nucleic acid binding, RNA helicase activity, RNA-DNA hybrid ribonuclease activity			59.3752	31.9866	33.6785	38.5419	129.069	49.6989
Solyc01g006350.4	315.273	0.652219	0.615643	1.05941	0.289413	0.733266	SL4.0ch01	942190	960156	-	Solyc01g006350.4										349.53	196.841	188.6	147.861	737.663	271.142
Solyc01g006360.4	47.5536	1.1406	0.956861	1.19202	0.233253	0.673137	SL4.0ch01	963554	990475	-	Solyc01g006360.4										66.097	17.2235	5.05178	28.0305	148.787	20.1312
Solyc01g006370.3	147.653	-0.0854305	0.620956	-0.137579	0.890573	0.979964	SL4.0ch01	991516	1013901	-	Solyc01g006370.3		1,3-beta-glucan synthase	101263837	GO:0000148, GO:0016021, GO:0005886	1,3-beta-D-glucan synthase complex, integral component of membrane, plasma membrane	GO:0003843, GO:0046527	1,3-beta-D-glucan synthase activity, glucosyltransferase activity	GO:0006075, GO:0071555, GO:0008360	(1->3)-beta-D-glucan biosynthetic process, cell wall organization, regulation of cell shape	231.899	92.269	131.346	69.3754	263.515	97.5104
Solyc01g006380.2	0.841963	-3.6136	3.9782	-0.90835	0.363694	0.792935	SL4.0ch01	1021110	1022677	+	Solyc01g006380.2			101265762							0	0	5.05178	0	0	0
Solyc01g006400.4	14.922	-2.82925	1.21639	-2.32593	0.0200222	0.199642	SL4.0ch01	1029053	1030812	-	Solyc01g006400.4										28.0072	0	50.5178	4.90533	3.58524	2.5164
Solyc01g006430.3	1752.55	-0.173866	0.458459	-0.379241	0.704509	0.920594	SL4.0ch01	1040800	1042521	-	Solyc01g006430.3			101259966	GO:0016021	integral component of membrane	GO:0016717	oxidoreductase activity, acting on paired donors, with oxidation of a pair of donors resulting in the reduction of molecular oxygen to two molecules of water	GO:0006629	lipid metabolic process	2681.97	1355.74	1535.74	1131.73	2227.33	1582.81
Solyc01g006440.2	1.60578	3.71168	2.5194	1.47324	0.140686	0.540694	SL4.0ch01	1054756	1060221	-	Solyc01g006440.2			101266857	GO:0016021	integral component of membrane	GO:0022857	transmembrane transporter activity	GO:0006817	phosphate ion transport	0	0	0	2.10229	6.27417	1.2582
Solyc01g006450.4	298.022	0.565742	0.421695	1.34159	0.179729	0.599404	SL4.0ch01	1064403	1069837	+	Solyc01g006450.4										198.291	332.168	190.284	366.498	308.331	392.558
Solyc01g006460.3	0.373429	-2.53249	4.0519	-0.625013	0.531963	0.877195	SL4.0ch01	1071214	1074285	-	Solyc01g006460.3										2.24057	0	0	0	0	0
Solyc01g006480.3	139.938	-0.0879654	0.52951	-0.166126	0.868058	0.970873	SL4.0ch01	1080397	1084545	+	Solyc01g006480.3		AB hydrolase-1 domain-containing protein	101244219							136.675	104.572	191.968	199.717	70.8085	135.886
Solyc01g006490.4	129.141	0.87246	0.585186	1.49091	0.135985	0.532041	SL4.0ch01	1087896	1093369	-	Solyc01g006490.4										86.2621	151.321	35.3625	120.531	217.803	163.566
Solyc01g006500.4	65.7278	-0.615644	0.598809	-1.02811	0.303897	0.744824	SL4.0ch01	1095657	1099347	-	Solyc01g006500.4										116.51	29.5261	92.616	54.6594	51.986	49.0698
Solyc01g006510.3	331.215	-1.16122	0.453016	-2.56331	0.010368	0.133783	SL4.0ch01	1100167	1104497	+	Solyc01g006510.3			778312			GO:0016491, GO:0008270	oxidoreductase activity, zinc ion binding			556.783	269.426	547.276	252.274	176.573	184.955
Solyc01g006520.3	0.29877	1.26103	4.01777	0.313862	0.753626	0.938231	SL4.0ch01	1105731	1109059	+	Solyc01g006520.3										0	0	0	0	1.79262	0
Solyc01g006540.4	5852.45	-0.342947	0.655737	-0.522995	0.600978	0.899629	SL4.0ch01	1119976	1130114	+	Solyc01g006540.4										8165.77	9164.16	2303.61	2451.27	9970.55	3059.31
Solyc01g006550.3	0.607016	-0.730898	4.0151	-0.182037	0.855554	0.965401	SL4.0ch01	1130793	1133376	-	Solyc01g006550.3										2.24057	0	0	1.40152	0	0
Solyc01g006600.3	0.820169	-3.61217	3.97827	-0.907975	0.363891	0.792935	SL4.0ch01	1210392	1217008	-	Solyc01g006600.3										0	4.92101	0	0	0	0
Solyc01g006610.2	2.66555	-5.30934	2.92444	-1.8155	0.0694464	0.389971	SL4.0ch01	1218892	1221957	-	Solyc01g006610.2		Fe2OG dioxygenase domain-containing protein	101250832			GO:0051213, GO:0046872	dioxygenase activity, metal ion binding			0	15.9933	0	0	0	0
Solyc01g006630.3	60.0975	-0.500848	0.480525	-1.04229	0.297276	0.736945	SL4.0ch01	1232464	1239756	-	Solyc01g006630.3			101248809	GO:0005737	cytoplasm	GO:0000166, GO:0016491	nucleotide binding, oxidoreductase activity	GO:0006740	NADPH regeneration	72.8187	77.506	60.6214	45.5495	60.0528	44.037
Solyc01g006650.2	2.97358	0.812448	1.88983	0.429907	0.667264	0.905273	SL4.0ch01	1254710	1258026	+	Solyc01g006650.2			101249950	GO:0005634	nucleus	GO:0003677, GO:0003700	DNA binding, DNA-binding transcription factor activity	GO:0009873	ethylene-activated signaling pathway	2.24057	2.46051	1.68393	0.700762	10.7557	0
Solyc01g006660.3	3.52726	0.754122	1.57237	0.479608	0.631506	0.899629	SL4.0ch01	1260808	1264685	-	Solyc01g006660.3										4.48115	0	3.36785	2.10229	8.06679	3.1455
Solyc01g006670.2	52.6954	0.925031	0.732172	1.26341	0.206443	0.637562	SL4.0ch01	1267449	1269087	-	Solyc01g006670.2										21.2855	73.8152	13.4714	44.148	109.35	54.1026
Solyc01g006680.4	156.324	-2.38508	0.64338	-3.7071	0.000209644	0.00910712	SL4.0ch01	1269435	1273742	-	Solyc01g006680.4										329.364	68.8942	388.987	32.235	61.8454	56.619
Solyc01g006690.4	0.186715	-1.81318	4.08047	-0.444356	0.656785	0.899629	SL4.0ch01	1276284	1279870	-	Solyc01g006690.4										1.12029	0	0	0	0	0
Solyc01g006700.3	187.848	-0.00730392	0.542129	-0.0134727	0.989251	0.996203	SL4.0ch01	1286505	1294517	-	Solyc01g006700.3			101266252	GO:0005634	nucleus			GO:0033260	nuclear DNA replication	310.32	174.696	79.1445	173.789	201.67	187.472
Solyc01g006710.4	94.6203	0.943288	0.630236	1.49672	0.134466	0.52952	SL4.0ch01	1295363	1309677	+	Solyc01g006710.4										90.7433	59.0522	43.7821	58.864	230.352	84.9284
Solyc01g006720.4	2.46484	3.24098	2.40995	1.34484	0.178679	0.597998	SL4.0ch01	1310850	1318677	-	Solyc01g006720.4										0	1.23025	0	2.80305	10.7557	0
Solyc01g006730.4	0.448155	1.85655	3.98063	0.466395	0.640932	0.899629	SL4.0ch01	1337614	1341706	-	Solyc01g006730.4										0	0	0	0	2.68893	0
Solyc01g006740.4	13.532	-0.03901	0.847895	-0.046008	0.963304	0.991995	SL4.0ch01	1345542	1349924	-	Solyc01g006740.4										17.9246	9.84203	13.4714	18.2198	5.37786	16.3566
Solyc01g006780.4	0.748023	-3.45095	3.81412	-0.904783	0.36558	0.793177	SL4.0ch01	1367276	1367899	-	Solyc01g006780.4										1.12029	0	3.36785	0	0	0
Solyc01g006790.3	2.45377	-3.32016	2.34289	-1.41712	0.156448	0.567753	SL4.0ch01	1368062	1368793	+	Solyc01g006790.3										3.36086	0	10.1036	0	0	1.2582
Solyc01g006800.4	459.879	-0.12809	0.41914	-0.305602	0.759908	0.941846	SL4.0ch01	1372404	1379158	+	Solyc01g006800.4										397.702	365.385	678.622	483.526	389.895	444.144
Solyc01g006810.4	65.7306	1.0199	0.509479	2.00184	0.0453014	0.313647	SL4.0ch01	1380764	1385738	+	Solyc01g006810.4										61.6158	34.4471	33.6785	77.7846	95.0089	91.8485
Solyc01g006820.2	171.925	-0.304511	0.502808	-0.60562	0.544767	0.885641	SL4.0ch01	1398236	1398998	-	Solyc01g006820.2										221.817	199.301	148.186	104.414	246.485	111.351
Solyc01g006830.3	169.17	0.769208	0.396497	1.94001	0.0523784	0.338573	SL4.0ch01	1406957	1409906	-	Solyc01g006830.3		TPX2 domain-containing protein	101249396	GO:0005737, GO:0005874	cytoplasm, microtubule	GO:0008017	microtubule binding			122.111	140.249	112.823	199.016	199.877	240.945
Solyc01g006850.1	4.62163	2.67776	1.46169	1.83197	0.0669566	0.382279	SL4.0ch01	1424883	1428176	+	Solyc01g006850.1			101263541							1.12029	2.46051	0	7.00762	8.9631	8.17829
Solyc01g006860.3	58.1331	0.362681	0.547432	0.662513	0.507643	0.873842	SL4.0ch01	1430366	1434582	-	Solyc01g006860.3										36.9695	79.9665	35.3625	60.2655	70.8085	65.4264
Solyc01g006870.4	33.1937	0.915771	0.732476	1.25024	0.211212	0.64459	SL4.0ch01	1438256	1446376	-	Solyc01g006870.4										14.5637	30.7563	23.575	21.0229	81.5642	27.6804
Solyc01g006880.4	107.053	0.174454	0.74457	0.234302	0.814751	0.958053	SL4.0ch01	1449635	1464284	+	Solyc01g006880.4										79.5404	63.9732	158.289	39.9434	252.759	47.8116
Solyc01g006890.3	11.1673	-0.645495	0.901556	-0.715978	0.474005	0.859532	SL4.0ch01	1472864	1478247	+	Solyc01g006890.3		C2 NT-type domain-containing protein	101267436							17.9246	6.15127	16.8393	4.90533	9.85941	11.3238
Solyc01g006900.3	2954.82	-1.1076	0.468686	-2.3632	0.0181177	0.18771	SL4.0ch01	1479876	1485363	-	Solyc01g006900.3		ML domain-containing protein	101249001			GO:0032934	sterol binding	GO:0032366, GO:0015918	intracellular sterol transport, sterol transport	3376.55	2491.26	6242.32	2305.51	1409	1904.28
Solyc01g006920.4	3.62101	1.21071	1.56639	0.772927	0.439566	0.844212	SL4.0ch01	1496755	1499619	+	Solyc01g006920.4										1.12029	3.69076	1.68393	0.700762	10.7557	3.7746
Solyc01g006930.3	41.7158	-2.77353	0.902914	-3.07176	0.00212803	0.0475318	SL4.0ch01	1513360	1518819	+	Solyc01g006930.3		Component of the sequence-specific heterotrimeric transcription factor (NF-Y) which specifically recognizes a 5'-CCAAT-3' box motif found in the promoters of its target genes.	101257995	GO:0005634	nucleus	GO:0000981, GO:0000978	DNA-binding transcription factor activity, RNA polymerase II-specific, RNA polymerase II cis-regulatory region sequence-specific DNA binding	GO:0006357	regulation of transcription by RNA polymerase II	10.0826	166.084	42.0982	14.716	11.652	5.6619
Solyc01g006940.4	87.8506	-1.23023	0.503628	-2.44274	0.0145763	0.165083	SL4.0ch01	1519412	1522313	+	Solyc01g006940.4										77.2998	156.242	136.398	48.3526	42.1266	66.6846
Solyc01g006950.3	1.46731	-2.35069	2.45147	-0.958889	0.337614	0.775697	SL4.0ch01	1523134	1525355	-	Solyc01g006950.3		t-SNARE coiled-coil homology domain-containing protein	101262338	GO:0012505, GO:0016021, GO:0005886, GO:0031201	endomembrane system, integral component of membrane, plasma membrane, SNARE complex	GO:0005484, GO:0000149	SNAP receptor activity, SNARE binding	GO:0006887, GO:0006886, GO:0048278, GO:0006906	exocytosis, intracellular protein transport, vesicle docking, vesicle fusion	1.12029	1.23025	5.05178	1.40152	0	0
Solyc01g006960.3	151.801	0.566488	0.678251	0.835219	0.403594	0.823352	SL4.0ch01	1527321	1546718	-	Solyc01g006960.3			101264146	GO:0031410, GO:0000407, GO:1990072	cytoplasmic vesicle, phagophore assembly site, TRAPPIII protein complex			GO:0030242, GO:0006888, GO:0034497	autophagy of peroxisome, endoplasmic reticulum to Golgi vesicle-mediated transport, protein localization to phagophore assembly site	162.442	113.183	90.932	58.1632	379.139	106.947
Solyc01g006970.4	144.711	0.0360634	0.562153	0.0641523	0.948849	0.991995	SL4.0ch01	1548675	1558227	+	Solyc01g006970.4										203.892	159.933	63.9892	112.823	216.907	110.722
Solyc01g006980.4	242.924	0.761915	0.438218	1.73867	0.0820935	0.421794	SL4.0ch01	1558922	1562760	+	Solyc01g006980.4										185.968	236.209	117.875	271.896	283.234	362.361
Solyc01g006990.4	348.372	-0.691132	0.431714	-1.6009	0.109399	0.482717	SL4.0ch01	1563778	1565906	-	Solyc01g006990.4										358.492	319.866	612.949	302.028	269.789	227.105
Solyc01g007020.4	0.350381	1.53214	3.99901	0.383129	0.701624	0.919198	SL4.0ch01	1584207	1585704	-	Solyc01g007020.4										0	0	0	2.10229	0	0
Solyc01g007060.3	54.6586	1.11679	0.883373	1.26424	0.206146	0.637503	SL4.0ch01	1601863	1607078	+	Solyc01g007060.3		May act as a substrate-specific adapter of an E3 ubiquitin-protein ligase complex (CUL3-RBX1-BTB) which mediates the ubiquitination and subsequent proteasomal degradation of target proteins.	101262039					GO:0016567	protein ubiquitination	7.84201	88.5783	6.73571	51.8564	90.5273	82.412
Solyc01g007070.3	756.512	1.44043	0.555752	2.59185	0.00954619	0.126602	SL4.0ch01	1608843	1612313	-	Solyc01g007070.3		Homeobox domain-containing protein	101244699	GO:0005634	nucleus	GO:0000981, GO:0000978	DNA-binding transcription factor activity, RNA polymerase II-specific, RNA polymerase II cis-regulatory region sequence-specific DNA binding	GO:0006357	regulation of transcription by RNA polymerase II	411.145	648.344	161.657	784.153	1564.96	968.813
Solyc01g007100.3	18.7467	0.109032	0.77748	0.140238	0.888472	0.979008	SL4.0ch01	1660928	1665616	-	Solyc01g007100.3		Digalactosyldiacylglycerol synthase	101266854	GO:0009707	chloroplast outer membrane	GO:0046481, GO:0035250	digalactosyldiacylglycerol synthase activity, UDP-galactosyltransferase activity	GO:0019375	galactolipid biosynthetic process	10.0826	27.0656	16.8393	18.2198	29.5782	10.6947
Solyc01g007110.3	642.62	-0.909693	0.406415	-2.23834	0.025199	0.228281	SL4.0ch01	1667079	1670418	+	Solyc01g007110.3		LRAT domain-containing protein	101262646							692.338	692.633	1131.6	405.741	533.304	400.107
Solyc01g007120.3	217.992	0.254103	0.387892	0.655088	0.512411	0.875929	SL4.0ch01	1670548	1675647	-	Solyc01g007120.3		Non-specific serine/threonine protein kinase	101248232	GO:0005829, GO:0005634, GO:0030688	cytosol, nucleus, preribosome, small subunit precursor	GO:0005524, GO:0004672, GO:0106310, GO:0106311	ATP binding, protein kinase activity, protein serine kinase activity, protein threonine kinase activity	GO:0030490	maturation of SSU-rRNA	172.524	200.531	223.962	253.676	204.359	252.898
Solyc01g007130.3	20.7148	1.5422	0.782133	1.97179	0.0486341	0.325634	SL4.0ch01	1683917	1687589	+	Solyc01g007130.3		Protein kinase domain-containing protein	101267730	GO:0016021, GO:0005886	integral component of membrane, plasma membrane	GO:0005524, GO:0004674	ATP binding, protein serine/threonine kinase activity			6.72172	19.6841	5.05178	23.8259	39.4376	29.5677
Solyc01g007140.3	33.6976	2.38779	0.695516	3.43312	0.000596667	0.0196526	SL4.0ch01	1690931	1710103	+	Solyc01g007140.3		Ipi1_N domain-containing protein	101261149	GO:0005634	nucleus					11.2029	17.2235	3.36785	58.864	68.1196	43.4079
Solyc01g007150.3	451.636	0.834755	0.572362	1.45844	0.14472	0.545622	SL4.0ch01	1718689	1728569	-	Solyc01g007150.3		The coatomer is a cytosolic protein complex that binds to dilysine motifs and reversibly associates with Golgi non-clathrin-coated vesicles, which further mediate biosynthetic protein transport from the ER, via the Golgi up to the trans Golgi network. Coatomer complex is required for budding from Golgi membranes, and is essential for the retrograde Golgi-to-ER transport of dilysine-tagged protein…	101265667	GO:0030126, GO:0000139	COPI vesicle coat, Golgi membrane	GO:0005198	structural molecule activity	GO:0006888, GO:0006891, GO:0006886	endoplasmic reticulum to Golgi vesicle-mediated transport, intra-Golgi vesicle-mediated transport, intracellular protein transport	341.688	513.016	117.875	415.552	822.813	498.876
Solyc01g007160.4	1.36974	2.30209	2.45527	0.937609	0.348445	0.784508	SL4.0ch01	1735345	1740084	+	Solyc01g007160.4										0	1.23025	0	4.20457	0.89631	1.8873
Solyc01g007170.4	1.32533	-4.3132	3.11538	-1.38449	0.16621	0.583134	SL4.0ch01	1740931	1744017	-	Solyc01g007170.4										6.72172	1.23025	0	0	0	0
Solyc01g007180.3	43.2601	-0.463008	0.542957	-0.852752	0.393797	0.815179	SL4.0ch01	1748972	1752891	-	Solyc01g007180.3			101262944							42.5709	44.2891	63.9892	43.4472	26.8893	38.3751
Solyc01g007190.3	210.305	-3.70579	0.723487	-5.12212	3.02122e-07	8.71787e-05	SL4.0ch01	1776856	1777940	+	Solyc01g007190.3										790.923	71.3547	309.842	28.0305	23.3041	38.3751
Solyc01g007200.2	39.8899	0.11991	0.856002	0.140082	0.888595	0.979008	SL4.0ch01	1781109	1784757	+	Solyc01g007200.2			101262337							45.9318	13.5328	55.5696	71.4777	6.27417	46.5534
Solyc01g007220.4	1002.12	-0.957242	0.4599	-2.08141	0.037396	0.284467	SL4.0ch01	1806504	1807569	+	Solyc01g007220.4										1827.19	686.481	1454.91	646.102	764.552	633.503
Solyc01g007230.4	63.2427	0.812902	0.683844	1.18872	0.234548	0.674645	SL4.0ch01	1811178	1812049	-	Solyc01g007230.4										39.2101	86.1177	11.7875	98.8074	63.638	79.8957
Solyc01g007250.4	105.329	1.21573	0.589125	2.06362	0.0390534	0.291069	SL4.0ch01	1814888	1819393	-	Solyc01g007250.4										23.526	109.493	57.2535	151.365	148.787	141.547
Solyc01g007260.3	1.59857	2.56558	2.30091	1.11503	0.264837	0.706617	SL4.0ch01	1825958	1829581	-	Solyc01g007260.3		Clp R domain-containing protein	101261145							1.12029	0	0	2.10229	4.48155	1.8873
Solyc01g007267.1	21.4595	0.517153	0.656796	0.787387	0.431056	0.839155	SL4.0ch01	1852801	1855010	+	Solyc01g007267.1										16.8043	20.9143	15.1553	20.3221	25.993	29.5677
Solyc01g007740.4	1041.75	0.279434	0.354594	0.788041	0.430673	0.839015	SL4.0ch01	1855423	1859884	-	Solyc01g007740.4										904.072	1074.01	845.331	1231.94	996.697	1198.43
Solyc01g007750.3	52.0463	-1.13105	0.616556	-1.83446	0.0665854	0.381367	SL4.0ch01	1863050	1864417	+	Solyc01g007750.3			101255820	GO:0009507	chloroplast	GO:0003690	double-stranded DNA binding	GO:0009658, GO:0032502, GO:0006353, GO:0006355	chloroplast organization, developmental process, DNA-templated transcription, termination, regulation of transcription, DNA-templated	88.5027	28.2958	97.6677	25.9282	38.5413	33.3423
Solyc01g007760.3	140.748	1.87548	0.583097	3.21641	0.00129807	0.0343888	SL4.0ch01	1867792	1873201	+	Solyc01g007760.3		E2F_TDP domain-containing protein	101259362	GO:0090575	RNA polymerase II transcription regulator complex	GO:0000981, GO:0046983, GO:0000978	DNA-binding transcription factor activity, RNA polymerase II-specific, protein dimerization activity, RNA polymerase II cis-regulatory region sequence-specific DNA binding	GO:0007049, GO:0006357	cell cycle, regulation of transcription by RNA polymerase II	35.8492	95.9598	48.8339	118.429	339.701	205.716
Solyc01g007770.2	70.3767	1.01488	0.595106	1.70537	0.0881254	0.43614	SL4.0ch01	1878718	1879444	+	Solyc01g007770.2			101255523							26.8869	77.506	35.3625	113.523	58.2601	110.722
Solyc01g007780.4	13.9348	1.54655	0.951432	1.6255	0.104056	0.470603	SL4.0ch01	1879369	1884087	-	Solyc01g007780.4										3.36086	15.9933	1.68393	21.0229	23.3041	18.2439
Solyc01g007790.4	152.88	0.625316	0.488665	1.27964	0.200671	0.628947	SL4.0ch01	1891007	1900547	+	Solyc01g007790.4										86.2621	173.466	101.036	241.062	131.758	183.697
Solyc01g007830.2	0.149385	0.110369	4.08047	0.027048	0.978421	0.991995	SL4.0ch01	1952522	1952945	-	Solyc01g007830.2										0	0	0	0	0.89631	0
Solyc01g007840.3	473.115	-1.03956	0.48071	-2.16254	0.0305762	0.255783	SL4.0ch01	1957995	1959041	-	Solyc01g007840.3		Ubiquitous transcription factor required for a diverse set of processes. It is a component of the CCR4 complex involved in the control of gene expression.	101254325	GO:0030015, GO:0005634, GO:0000932	CCR4-NOT core complex, nucleus, P-body	GO:0003676, GO:0004535	nucleic acid binding, poly(A)-specific ribonuclease activity	GO:0043928, GO:0017148	exonucleolytic catabolism of deadenylated mRNA, negative regulation of translation	582.549	376.458	951.418	337.767	218.7	371.798
Solyc01g007850.2	43.621	1.3525	0.74115	1.82486	0.0680218	0.385789	SL4.0ch01	1962463	1965600	+	Solyc01g007850.2		DYW_deaminase domain-containing protein	101259070	GO:0043231	intracellular membrane-bounded organelle	GO:0003723, GO:0008270	RNA binding, zinc ion binding	GO:0009451	RNA modification	26.8869	39.3681	6.73571	30.8335	101.283	56.619
Solyc01g007860.3	2641.63	-0.873455	0.445064	-1.96254	0.0496999	0.329462	SL4.0ch01	1969510	1973699	-	Solyc01g007860.3		UBC core domain-containing protein	101253818	GO:0005634	nucleus			GO:0006301, GO:0070534, GO:0000209	postreplication repair, protein K63-linked ubiquitination, protein polyubiquitination	3019.17	2779.14	4455.67	2332.84	1105.15	2157.81
Solyc01g007870.3	0.615127	-3.19975	4.00158	-0.79962	0.423931	0.835751	SL4.0ch01	1983330	1984124	-	Solyc01g007870.3			101253518							0	3.69076	0	0	0	0
Solyc01g007880.4	70.8545	0.168655	0.512289	0.329217	0.741991	0.937762	SL4.0ch01	1991992	2005613	-	Solyc01g007880.4										94.1041	51.6706	53.8856	60.2655	94.1125	71.0883
Solyc01g007890.3	0.373429	-2.53249	4.0519	-0.625013	0.531963	0.877195	SL4.0ch01	2012496	2014065	-	Solyc01g007890.3										2.24057	0	0	0	0	0
Solyc01g007900.4	309.623	0.181309	0.432543	0.41917	0.675092	0.909096	SL4.0ch01	2045963	2053010	-	Solyc01g007900.4										281.192	398.602	190.284	323.051	298.471	366.136
Solyc01g007910.3	546.11	0.92277	0.434899	2.1218	0.0338542	0.269223	SL4.0ch01	2055159	2062925	+	Solyc01g007910.3		Succinyl-CoA synthetase functions in the citric acid cycle (TCA), coupling the hydrolysis of succinyl-CoA to the synthesis of ATP and thus represents the only step of substrate-level phosphorylation in the TCA. The alpha subunit of the enzyme binds the substrates coenzyme A and phosphate, while succinate binding and nucleotide specificity is provided by the beta subunit.	543860	GO:0005739, GO:0009361	mitochondrion, succinate-CoA ligase complex (ADP-forming)	GO:0000166, GO:0004775, GO:0004776	nucleotide binding, succinate-CoA ligase (ADP-forming) activity, succinate-CoA ligase (GDP-forming) activity	GO:0006099	tricarboxylic acid cycle	300.237	536.391	294.687	817.789	544.956	782.6
Solyc01g007920.2	422.452	-1.20823	0.535713	-2.25537	0.0241104	0.222489	SL4.0ch01	2064295	2067558	+	Solyc01g007920.2		Isochorismatase domain-containing protein	101252316							508.61	466.266	794.813	398.734	110.246	256.044
Solyc01g007930.4	120.803	-0.601714	0.442436	-1.36	0.173829	0.593093	SL4.0ch01	2068016	2070786	-	Solyc01g007930.4										178.126	102.111	156.605	95.3036	103.972	88.703
Solyc01g007940.4	13.7172	-5.65611	1.58909	-3.55934	0.000371784	0.0140686	SL4.0ch01	2073211	2078316	-	Solyc01g007940.4										1.12029	54.1312	25.2589	0	1.79262	0
Solyc01g007950.4	4.15193	0.74111	1.31335	0.564289	0.572558	0.898565	SL4.0ch01	2084904	2093249	-	Solyc01g007950.4										2.24057	3.69076	3.36785	3.50381	8.9631	3.1455
Solyc01g007960.3	1.70562	-3.58714	2.58343	-1.38852	0.16498	0.581013	SL4.0ch01	2100020	2102701	+	Solyc01g007960.3				GO:0016021, GO:0005886	integral component of membrane, plasma membrane	GO:0005524, GO:0004675	ATP binding, transmembrane receptor protein serine/threonine kinase activity	GO:0042742, GO:0002229	defense response to bacterium, defense response to oomycetes	4.48115	0	5.05178	0.700762	0	0
Solyc01g007980.4	8.64944	-0.357168	1.29963	-0.274823	0.783452	0.951003	SL4.0ch01	2111760	2114557	+	Solyc01g007980.4										12.3232	0	16.8393	2.10229	14.341	6.291
Solyc01g007990.4	34.9364	0.229989	0.650188	0.353727	0.723544	0.929039	SL4.0ch01	2120895	2123901	+	Solyc01g007990.4										39.2101	23.3748	33.6785	20.3221	60.9491	32.0841
Solyc01g008000.3	3618.96	-0.579138	0.379389	-1.5265	0.126885	0.516747	SL4.0ch01	2125274	2129393	+	Solyc01g008000.3						GO:0005525, GO:0003924	GTP binding, GTPase activity	GO:0006886, GO:0016192	intracellular protein transport, vesicle-mediated transport	3814.58	4107.82	5085.46	3551.46	2216.57	2937.9
Solyc01g008010.3	30.2424	1.31594	0.611608	2.1516	0.0314286	0.260017	SL4.0ch01	2130568	2135276	+	Solyc01g008010.3			101249752							13.4434	23.3748	15.1553	45.5495	36.7487	47.1825
Solyc01g008020.4	2.43195	-5.15029	2.65847	-1.93731	0.0527075	0.339192	SL4.0ch01	2135241	2139503	-	Solyc01g008020.4										1.12029	0	13.4714	0	0	0
Solyc01g008040.1	0.205042	-1.81318	4.08047	-0.444356	0.656785	0.899629	SL4.0ch01	2146705	2148002	-	Solyc01g008040.1										0	1.23025	0	0	0	0
Solyc01g008060.3	171.482	0.301641	0.419391	0.719237	0.471995	0.858776	SL4.0ch01	2153058	2161317	+	Solyc01g008060.3										133.314	189.459	138.082	224.244	155.062	188.73
Solyc01g008070.3	1350.22	-0.00854756	0.335908	-0.0254461	0.979699	0.992289	SL4.0ch01	2162301	2169344	+	Solyc01g008070.3		RNase H type-1 domain-containing protein		GO:0016021	integral component of membrane	GO:0003676, GO:0004523	nucleic acid binding, RNA-DNA hybrid ribonuclease activity			1307.38	1465.23	1289.89	1319.53	1393.76	1325.51
Solyc01g008080.3	1506.13	-0.66936	0.470966	-1.42125	0.155244	0.566082	SL4.0ch01	2170014	2172281	-	Solyc01g008080.3										1371.23	1762.95	2414.75	1596.34	640.862	1250.65
Solyc01g008090.4	818.021	0.409742	0.478601	0.856124	0.391929	0.814522	SL4.0ch01	2174465	2176458	-	Solyc01g008090.4										491.806	784.902	831.86	1229.84	492.074	1077.65
Solyc01g008100.3	66.4616	-0.225756	0.477866	-0.472426	0.636623	0.899629	SL4.0ch01	2179319	2183531	+	Solyc01g008100.3			101247054							78.4201	82.427	53.8856	64.4701	52.8823	66.6846
Solyc01g008110.4	2169.49	-0.0201124	0.39554	-0.050848	0.959447	0.991995	SL4.0ch01	2191118	2193684	+	Solyc01g008110.4										1959.38	2829.58	1764.75	2528.35	1687.75	2247.14
Solyc01g008120.4	212.117	0.788904	0.616107	1.28047	0.200381	0.628546	SL4.0ch01	2195224	2213586	-	Solyc01g008120.4										180.366	166.084	119.559	104.414	526.134	176.148
Solyc01g008130.4	13.0278	-0.936486	0.961546	-0.973937	0.330088	0.769343	SL4.0ch01	2223654	2232457	+	Solyc01g008130.4										19.0449	8.61177	23.575	9.81067	15.2373	1.8873
Solyc01g008140.4	109.316	0.211319	0.49394	0.427823	0.66878	0.90616	SL4.0ch01	2236239	2239838	-	Solyc01g008140.4										152.359	88.5783	62.3053	114.925	126.38	111.351
Solyc01g008150.1	0.116794	0.110369	4.08047	0.027048	0.978421	0.991995	SL4.0ch01	2250793	2250942	-	Solyc01g008150.1										0	0	0	0.700762	0	0
Solyc01g008160.4	398.374	0.0126919	0.394328	0.0321862	0.974324	0.991995	SL4.0ch01	2253109	2254601	-	Solyc01g008160.4										367.454	348.162	474.867	483.526	315.501	400.736
Solyc01g008170.3	233.947	-0.296812	0.463441	-0.640452	0.521879	0.877195	SL4.0ch01	2257337	2261506	+	Solyc01g008170.3			101257295			GO:0003677, GO:0046872, GO:0003729	DNA binding, metal ion binding, mRNA binding	GO:0016973	poly(A)+ mRNA export from nucleus	342.808	179.617	250.905	170.986	289.508	169.857
Solyc01g008180.3	14.0969	-0.751376	0.768588	-0.977605	0.32827	0.767542	SL4.0ch01	2274967	2281574	-	Solyc01g008180.3		Remorin_C domain-containing protein	101245575							16.8043	15.9933	20.2071	11.2122	13.4446	6.9201
Solyc01g008190.4	44.2814	-1.19889	0.618388	-1.93873	0.0525338	0.33908	SL4.0ch01	2289920	2291678	+	Solyc01g008190.4										85.1418	25.8353	74.0928	28.0305	28.6819	23.9058
Solyc01g008200.3	57.0629	-0.741213	0.508642	-1.45724	0.14505	0.545869	SL4.0ch01	2295693	2296841	+	Solyc01g008200.3				GO:0044545	NSL complex			GO:0043984, GO:0043981, GO:0043982	histone H4-K16 acetylation, histone H4-K5 acetylation, histone H4-K8 acetylation	76.1795	54.1312	84.1963	52.5571	33.1635	42.1497
Solyc01g008220.3	0.858239	0.0793659	3.71457	0.0213661	0.982954	0.993528	SL4.0ch01	2299064	2302317	-	Solyc01g008220.3			101257001	GO:0005634	nucleus	GO:0031490, GO:0003713	chromatin DNA binding, transcription coactivator activity	GO:0045893	positive regulation of transcription, DNA-templated	0	2.46051	0	0	2.68893	0
Solyc01g008230.4	1183.89	-1.66556	0.435166	-3.82741	0.000129497	0.00673997	SL4.0ch01	2306777	2308073	-	Solyc01g008230.4										1901.13	1275.77	2224.47	753.319	388.102	560.528
Solyc01g008250.3	248.692	-2.24682	0.500973	-4.48492	7.294e-06	0.000821244	SL4.0ch01	2322472	2325265	-	Solyc01g008250.3										420.108	211.604	601.162	103.713	68.1196	87.4448
Solyc01g008260.4	248.425	-1.3094	0.451986	-2.89698	0.00376773	0.0710044	SL4.0ch01	2327999	2331721	+	Solyc01g008260.4										405.544	218.985	437.821	175.891	118.313	133.998
Solyc01g008270.3	150.576	-0.575268	0.424792	-1.35423	0.175661	0.595651	SL4.0ch01	2333291	2336924	+	Solyc01g008270.3			101244107	GO:0005737, GO:0016272	cytoplasm, prefoldin complex	GO:0051082	unfolded protein binding	GO:0006457, GO:0006355	protein folding, regulation of transcription, DNA-templated	173.645	145.17	222.278	141.554	101.283	119.529
Solyc01g008280.4	291.953	0.55424	0.430959	1.28606	0.198421	0.625605	SL4.0ch01	2338929	2342711	+	Solyc01g008280.4										233.02	307.563	168.393	272.596	420.369	349.779
Solyc01g008290.3	47.4049	-0.364691	0.554458	-0.657743	0.510703	0.875329	SL4.0ch01	2343954	2352279	+	Solyc01g008290.3		Dihydroorotate dehydrogenase (quinone), mitochondrial	101268785	GO:0005743	mitochondrial inner membrane	GO:0004152	dihydroorotate dehydrogenase activity	GO:0006207, GO:0044205, GO:0009220	'de novo' pyrimidine nucleobase biosynthetic process, 'de novo' UMP biosynthetic process, pyrimidine ribonucleotide biosynthetic process	61.6158	44.2891	53.8856	32.235	60.9491	31.455
Solyc01g008300.2	7.96906	-1.03111	1.13244	-0.910514	0.362551	0.792935	SL4.0ch01	2352392	2354345	-	Solyc01g008300.2			104645412			GO:0016747	acyltransferase activity, transferring groups other than amino-acyl groups			13.4434	3.69076	15.1553	7.70838	0.89631	6.9201
Solyc01g008310.4	445.81	0.429905	0.482755	0.890524	0.373185	0.800801	SL4.0ch01	2356492	2370102	-	Solyc01g008310.4										449.235	495.792	193.652	390.324	638.173	507.683
Solyc01g008320.3	621.893	-0.573296	0.510501	-1.12301	0.261435	0.702124	SL4.0ch01	2374818	2394375	+	Solyc01g008320.3						GO:0005524, GO:0016874, GO:0046872	ATP binding, ligase activity, metal ion binding			573.587	595.443	1062.56	320.949	812.057	366.765
Solyc01g008330.4	821.764	0.811827	0.422101	1.9233	0.0544423	0.344152	SL4.0ch01	2395943	2409161	+	Solyc01g008330.4										543.339	851.335	394.039	1054.65	1020.9	1066.32
Solyc01g008340.3	180.474	1.21566	0.475251	2.55793	0.0105296	0.134788	SL4.0ch01	2410488	2418101	+	Solyc01g008340.3			100037517	GO:0005840	ribosome	GO:0003735	structural constituent of ribosome	GO:0006412	translation	91.8636	166.084	67.3571	262.085	237.522	257.931
Solyc01g008360.3	1399.06	0.156515	0.578476	0.270565	0.786726	0.952252	SL4.0ch01	2421897	2423840	+	Solyc01g008360.3		RRM domain-containing protein	101267636	GO:0071013, GO:0071011, GO:0005689, GO:0005686, GO:0005684	catalytic step 2 spliceosome, precatalytic spliceosome, U12-type spliceosomal complex, U2 snRNP, U2-type spliceosomal complex	GO:0003723	RNA binding	GO:0000398	mRNA splicing, via spliceosome	971.289	1022.34	1976.93	2244.54	510.897	1668.37
Solyc01g008370.3	1345.41	-0.248882	0.374476	-0.664614	0.506297	0.873161	SL4.0ch01	2424883	2430739	-	Solyc01g008370.3		MPN domain-containing protein		GO:0000502, GO:0005838	proteasome complex, proteasome regulatory particle	GO:0070122, GO:0008237	isopeptidase activity, metallopeptidase activity	GO:0043161	proteasome-mediated ubiquitin-dependent protein catabolic process	1346.59	1370.5	1667.09	1297.11	941.125	1450.07
Solyc01g008400.3	4.42066	-1.03967	1.21873	-0.85308	0.393615	0.815079	SL4.0ch01	2433344	2440084	+	Solyc01g008400.3										7.84201	4.92101	5.05178	3.50381	2.68893	2.5164
Solyc01g008420.3	10.4719	-2.49405	0.994353	-2.50821	0.0121344	0.147214	SL4.0ch01	2452194	2459198	+	Solyc01g008420.3		Protein DETOXIFICATION	101266441	GO:0016021	integral component of membrane	GO:0015297, GO:0042910	antiporter activity, xenobiotic transmembrane transporter activity			11.2029	8.61177	33.6785	3.50381	2.68893	3.1455
Solyc01g008440.3	75.0611	-0.143821	0.506683	-0.283848	0.776527	0.949521	SL4.0ch01	2469911	2476591	+	Solyc01g008440.3			101265949	GO:0005737, GO:0005634, GO:0005886	cytoplasm, nucleus, plasma membrane	GO:0005524, GO:0005509, GO:0009931, GO:0005516, GO:0004683	ATP binding, calcium ion binding, calcium-dependent protein serine/threonine kinase activity, calmodulin binding, calmodulin-dependent protein kinase activity	GO:0035556, GO:0018105, GO:0046777	intracellular signal transduction, peptidyl-serine phosphorylation, protein autophosphorylation	64.9767	54.1312	117.875	67.2731	74.3937	71.7174
Solyc01g008450.1	0.490223	-1.57071	4.0519	-0.387647	0.698277	0.919198	SL4.0ch01	2484923	2485756	-	Solyc01g008450.1				GO:0016021	integral component of membrane					2.24057	0	0	0.700762	0	0
Solyc01g008460.3	146.004	-0.270069	0.510051	-0.529495	0.596462	0.899629	SL4.0ch01	2489428	2494425	-	Solyc01g008460.3		2Fe-2S ferredoxin-type domain-containing protein	101265666	GO:0009536	plastid	GO:0051537, GO:0009055	2 iron, 2 sulfur cluster binding, electron transfer activity			116.51	115.644	247.537	176.592	97.6978	122.045
Solyc01g008470.3	55.1367	-0.939309	0.556584	-1.68763	0.091482	0.444577	SL4.0ch01	2495685	2501832	+	Solyc01g008470.3		Translocation protein SEC62	101265358	GO:0005783, GO:0030176, GO:0016020	endoplasmic reticulum, integral component of endoplasmic reticulum membrane, membrane			GO:0031204	posttranslational protein targeting to membrane, translocation	90.7433	39.3681	87.5642	42.0457	29.5782	41.5206
Solyc01g008480.4	71.9945	1.16831	0.645242	1.81065	0.0701946	0.391989	SL4.0ch01	2515371	2522690	+	Solyc01g008480.4										53.7738	51.6706	26.9428	45.5495	181.055	72.9756
Solyc01g008490.4	157.892	0.307398	0.398624	0.771148	0.440619	0.844212	SL4.0ch01	2525576	2530834	-	Solyc01g008490.4										127.713	137.788	158.289	160.474	164.921	198.166
Solyc01g008500.4	6.75487	-3.37392	1.81801	-1.85583	0.0634781	0.372068	SL4.0ch01	2555804	2561498	+	Solyc01g008500.4										10.0826	0	26.9428	3.50381	0	0
Solyc01g008510.3	1558.67	-4.21198	0.89525	-4.70481	2.54101e-06	0.000366504	SL4.0ch01	2565669	2566291	+	Solyc01g008510.3			101255525							2805.2	385.069	5683.25	351.782	24.2004	102.543
Solyc01g008520.3	9.91104	-1.10225	1.10402	-0.998395	0.318088	0.758506	SL4.0ch01	2567965	2576984	+	Solyc01g008520.3			101255234	GO:0033063, GO:0005657	Rad51B-Rad51C-Rad51D-XRCC2 complex, replication fork			GO:0000724	double-strand break repair via homologous recombination	21.2855	7.38152	11.7875	11.2122	7.17048	0.6291
Solyc01g008530.3	3.90716	-0.765194	2.07078	-0.369519	0.711741	0.923798	SL4.0ch01	2578092	2584487	-	Solyc01g008530.3										0	14.763	0	4.90533	0	3.7746
Solyc01g008540.4	4.07243	-2.71013	1.79107	-1.51314	0.130245	0.523074	SL4.0ch01	2585808	2591386	-	Solyc01g008540.4										11.2029	9.84203	0	0.700762	2.68893	0
Solyc01g008550.4	68.8448	-3.23956	0.812864	-3.98536	6.7377e-05	0.00411877	SL4.0ch01	2593768	2597462	-	Solyc01g008550.4										79.5404	19.6841	274.48	12.6137	11.652	15.0984
Solyc01g008560.3	79.1907	1.00967	0.609873	1.65554	0.0978153	0.458327	SL4.0ch01	2603586	2611397	-	Solyc01g008560.3			101263635			GO:0003951	NAD+ kinase activity	GO:0019674, GO:0006741	NAD metabolic process, NADP biosynthetic process	56.0144	82.427	18.5232	140.853	96.8015	80.5248
Solyc01g008570.1	0.10485	0.110369	4.08047	0.027048	0.978421	0.991995	SL4.0ch01	2616932	2618132	-	Solyc01g008570.1		Protein kinase domain-containing protein				GO:0005524, GO:0004672	ATP binding, protein kinase activity			0	0	0	0	0	0.6291
Solyc01g008600.4	48.8087	0.392478	0.630889	0.622103	0.533874	0.878573	SL4.0ch01	2632054	2636197	+	Solyc01g008600.4										52.6535	33.2168	40.4142	30.1328	96.8015	39.6333
Solyc01g008620.4	0.664931	2.45676	3.93123	0.624934	0.532015	0.877195	SL4.0ch01	2647959	2649694	+	Solyc01g008620.4										0	0	0	2.10229	0	1.8873
Solyc01g008640.4	0.467369	-2.77659	4.03328	-0.688421	0.491188	0.864948	SL4.0ch01	2654390	2656158	+	Solyc01g008640.4										1.12029	0	1.68393	0	0	0
Solyc01g008660.4	80.1342	-2.15633	0.583041	-3.69841	0.000216951	0.00933484	SL4.0ch01	2668880	2670129	-	Solyc01g008660.4										140.036	59.0522	193.652	35.0381	32.2672	20.7603
Solyc01g008670.4	0.619092	0.527697	3.59648	0.146726	0.883348	0.977259	SL4.0ch01	2677495	2680640	-	Solyc01g008670.4										0	0	1.68393	1.40152	0	0.6291
Solyc01g008680.4	16.6325	1.03774	0.775536	1.3381	0.180865	0.601105	SL4.0ch01	2684067	2686926	-	Solyc01g008680.4										10.0826	17.2235	5.05178	20.3221	25.0967	22.0185
Solyc01g008700.4	295.28	1.02009	0.612529	1.66537	0.0958384	0.455131	SL4.0ch01	2693860	2698736	-	Solyc01g008700.4										110.908	391.221	82.5124	460.401	291.301	435.337
Solyc01g008710.5.1	1147.9	-1.45857	0.488142	-2.988	0.00280812	0.0582422	SL4.0ch01	2702330	2705250	+	Solyc01g008710.5.1										1228.96	2570	1251.16	852.827	394.376	590.095
Solyc01g008730.3	109.849	0.136222	0.418621	0.325406	0.744874	0.938231	SL4.0ch01	2712469	2721972	-	Solyc01g008730.3			101260964			GO:0003700, GO:0043565	DNA-binding transcription factor activity, sequence-specific DNA binding	GO:0006351	transcription, DNA-templated	109.788	99.6505	104.403	101.61	133.55	110.092
Solyc01g008740.2	0.149385	0.110369	4.08047	0.027048	0.978421	0.991995	SL4.0ch01	2724059	2729421	+	Solyc01g008740.2			101253712	GO:0005737, GO:0005634	cytoplasm, nucleus	GO:0005524, GO:0005509, GO:0009931, GO:0005516, GO:0004683	ATP binding, calcium ion binding, calcium-dependent protein serine/threonine kinase activity, calmodulin binding, calmodulin-dependent protein kinase activity	GO:0035556, GO:0018105, GO:0046777	intracellular signal transduction, peptidyl-serine phosphorylation, protein autophosphorylation	0	0	0	0	0.89631	0
Solyc01g008760.4	38.7475	0.53228	0.558954	0.952278	0.340956	0.778019	SL4.0ch01	2737144	2741312	+	Solyc01g008760.4										34.7289	38.1379	21.891	49.7541	37.645	50.328
Solyc01g008770.3	90.7092	0.921342	0.616474	1.49453	0.135036	0.530906	SL4.0ch01	2744587	2762967	+	Solyc01g008770.3			101260369					GO:0007165	signal transduction	96.3447	68.8942	21.891	86.8945	172.092	98.1395
Solyc01g008780.3	679.808	0.64045	0.412131	1.554	0.120185	0.504902	SL4.0ch01	2765247	2770450	+	Solyc01g008780.3			101259869			GO:0004623	phospholipase A2 activity	GO:0050482, GO:0006644	arachidonic acid secretion, phospholipid metabolic process	431.311	677.87	484.971	954.438	596.046	934.213
Solyc01g008790.4	9.74966	-1.64694	1.16741	-1.41077	0.158313	0.570593	SL4.0ch01	2773650	2778485	+	Solyc01g008790.4										14.5637	1.23025	28.6267	7.70838	4.48155	1.8873
Solyc01g008800.3	8.04412	-0.74167	1.04314	-0.710995	0.477088	0.86078	SL4.0ch01	2778190	2783871	-	Solyc01g008800.3										10.0826	4.92101	15.1553	4.20457	10.7557	3.1455
Solyc01g008810.3	212.353	-0.333587	0.533841	-0.624882	0.532049	0.877195	SL4.0ch01	2784217	2787637	-	Solyc01g008810.3										162.442	252.202	296.371	269.093	85.1494	208.861
Solyc01g008820.3	276.911	1.00999	0.460624	2.19265	0.0283324	0.245288	SL4.0ch01	2791204	2797209	+	Solyc01g008820.3			101258684	GO:0071458, GO:0071556	integral component of cytoplasmic side of endoplasmic reticulum membrane, integral component of lumenal side of endoplasmic reticulum membrane	GO:0042500	aspartic endopeptidase activity, intramembrane cleaving	GO:0033619, GO:0006465	membrane protein proteolysis, signal peptide processing	142.276	270.656	138.082	434.472	279.649	396.333
Solyc01g008830.2	1.24121	0.973025	2.8599	0.34023	0.733683	0.932603	SL4.0ch01	2801560	2809793	+	Solyc01g008830.2		L-ascorbate oxidase	101253411	GO:0005576, GO:0009506	extracellular region, plasmodesma	GO:0005507, GO:0008447, GO:0016491	copper ion binding, L-ascorbate oxidase activity, oxidoreductase activity			0	2.46051	0	1.40152	3.58524	0
Solyc01g008840.3	411.853	0.249295	0.416612	0.598388	0.549581	0.888054	SL4.0ch01	2811606	2819484	+	Solyc01g008840.3		Non-specific serine/threonine protein kinase		GO:0008180	COP9 signalosome	GO:0005524, GO:0106310, GO:0106311	ATP binding, protein serine kinase activity, protein threonine kinase activity	GO:0000338, GO:0007165	protein deneddylation, signal transduction	252.065	442.891	434.453	381.214	520.756	439.741
Solyc01g008850.3	601.36	-0.413408	0.406286	-1.01753	0.308901	0.750257	SL4.0ch01	2825075	2831258	+	Solyc01g008850.3										498.528	794.744	767.87	644.701	466.977	435.337
Solyc01g008890.4	114.634	-1.44957	0.515406	-2.81248	0.00491615	0.0841244	SL4.0ch01	2858697	2860258	-	Solyc01g008890.4										185.968	93.4993	223.962	66.5724	74.3937	43.4079
Solyc01g008900.4	27.0192	-0.829396	0.621869	-1.33372	0.182297	0.602596	SL4.0ch01	2869470	2874813	+	Solyc01g008900.4										42.5709	25.8353	35.3625	25.2274	16.1336	16.9857
Solyc01g008910.2	113.838	0.0164734	0.480575	0.0342784	0.972655	0.991995	SL4.0ch01	2883303	2885190	+	Solyc01g008910.2			101256615	GO:0005634	nucleus	GO:0003700, GO:0043565	DNA-binding transcription factor activity, sequence-specific DNA binding	GO:0006355, GO:0009739	regulation of transcription, DNA-templated, response to gibberellin	91.8636	155.012	92.616	151.365	89.631	102.543
Solyc01g008920.4	39.232	-2.65789	0.748148	-3.55263	0.000381397	0.0142898	SL4.0ch01	2889156	2895150	+	Solyc01g008920.4										82.9013	34.4471	85.8802	20.3221	8.06679	3.7746
Solyc01g008930.4	33.0056	-0.563346	0.622036	-0.905648	0.365122	0.793177	SL4.0ch01	2896158	2903642	-	Solyc01g008930.4										43.6912	25.8353	48.8339	37.8411	17.9262	23.9058
Solyc01g008940.2	0.690739	-3.34839	3.91926	-0.854344	0.392915	0.814522	SL4.0ch01	2906202	2906576	+	Solyc01g008940.2										0	2.46051	1.68393	0	0	0
Solyc01g008950.4	2825.07	-0.376332	0.523157	-0.719348	0.471927	0.858776	SL4.0ch01	2907639	2910774	-	Solyc01g008950.4										2166.64	2878.79	4529.76	3537.45	1115.01	2722.74
Solyc01g008960.3	883.078	-0.333263	0.464104	-0.718078	0.472709	0.859217	SL4.0ch01	2923839	2932586	+	Solyc01g008960.3			101256023			GO:0003676	nucleic acid binding	GO:0031047	gene silencing by RNA	1478.78	792.283	681.99	606.86	1041.51	697.042
Solyc01g008970.4	805.883	0.313455	0.375352	0.835095	0.403664	0.823352	SL4.0ch01	2935776	2937582	-	Solyc01g008970.4										714.743	727.08	713.985	688.849	1110.53	880.11
Solyc01g008980.3	177.654	0.443238	0.510359	0.868483	0.38513	0.81005	SL4.0ch01	2942640	2946854	+	Solyc01g008980.3										131.074	142.709	178.496	283.809	97.6978	232.138
Solyc01g008990.4	233.34	-0.0762732	0.452813	-0.168443	0.866235	0.969779	SL4.0ch01	2948633	2955247	+	Solyc01g008990.4										181.487	194.38	343.521	276.801	179.262	224.589
Solyc01g009000.3	339.708	0.0844713	0.39227	0.21534	0.829502	0.958053	SL4.0ch01	2959723	2961053	+	Solyc01g009000.3		RING-type E3 ubiquitin transferase	101254413			GO:0061630	ubiquitin protein ligase activity			340.567	345.701	303.107	399.434	258.137	391.3
Solyc01g009010.3	766.561	0.730855	0.432746	1.68888	0.0912431	0.444091	SL4.0ch01	2961745	2968034	+	Solyc01g009010.3		4-(cytidine-5'-diphospho)-2-C-methyl-D-erythritol kinase	543658	GO:0009507	chloroplast	GO:0050515, GO:0005524	4-(cytidine 5'-diphospho)-2-C-methyl-D-erythritol kinase activity, ATP binding	GO:0016114	terpenoid biosynthetic process	431.311	841.493	456.344	1040.63	777.101	1052.48
Solyc01g009020.4	603.753	0.548833	0.4421	1.24142	0.21445	0.648219	SL4.0ch01	2969528	2972000	-	Solyc01g009020.4										323.763	581.91	565.799	890.668	494.763	765.614
Solyc01g009030.4	176.105	0.50142	0.443697	1.13009	0.258437	0.699441	SL4.0ch01	2973404	2986638	+	Solyc01g009030.4										161.321	171.005	104.403	154.868	253.656	211.377
Solyc01g009050.3	340.51	-0.0169775	0.381044	-0.0445553	0.964462	0.991995	SL4.0ch01	2993159	3011898	-	Solyc01g009050.3		Catalyzes two steps in the biosynthesis of the molybdenum cofactor. In the first step, molybdopterin is adenylated. Subsequently, molybdate is inserted into adenylated molybdopterin and AMP is released.	101253012	GO:0005737, GO:0005829	cytoplasm, cytosol	GO:0005524, GO:0046872, GO:0061598, GO:0061599	ATP binding, metal ion binding, molybdopterin adenylyltransferase activity, molybdopterin molybdotransferase activity	GO:0006777, GO:0018315, GO:0032324	Mo-molybdopterin cofactor biosynthetic process, molybdenum incorporation into molybdenum-molybdopterin complex, molybdopterin cofactor biosynthetic process	371.935	305.103	350.257	319.547	408.717	287.499
Solyc01g009060.3	383.152	-0.957479	0.404896	-2.36475	0.018042	0.187189	SL4.0ch01	3014877	3022151	+	Solyc01g009060.3		May act as a substrate-specific adapter of an E3 ubiquitin-protein ligase complex (CUL3-RBX1-BTB) which mediates the ubiquitination and subsequent proteasomal degradation of target proteins.	101252710							551.181	356.774	609.581	237.558	298.471	245.349
Solyc01g009070.3	24.5372	0.280454	0.763058	0.36754	0.713216	0.924499	SL4.0ch01	3022649	3029539	-	Solyc01g009070.3			100037511	GO:0005634	nucleus					20.1652	20.9143	25.2589	11.913	51.986	16.9857
Solyc01g009080.4	16.6692	-2.84561	1.18786	-2.39558	0.0165942	0.178497	SL4.0ch01	3038130	3041102	+	Solyc01g009080.4										20.1652	17.2235	50.5178	11.2122	0.89631	0
Solyc01g009090.3	649.432	0.0115291	0.379425	0.0303856	0.97576	0.991995	SL4.0ch01	3041993	3055703	-	Solyc01g009090.3		C2H2-type domain-containing protein	101252107	GO:0016604	nuclear body			GO:0006397, GO:0031053	mRNA processing, primary miRNA processing	715.864	505.634	719.037	568.318	757.382	630.358
Solyc01g009100.4	775.169	0.336211	0.50716	0.662929	0.507376	0.873776	SL4.0ch01	3059388	3062656	+	Solyc01g009100.4										397.702	752.915	905.952	1168.17	462.496	963.781
Solyc01g009120.3	129.81	-0.497155	0.423402	-1.17419	0.240319	0.680934	SL4.0ch01	3070376	3090194	-	Solyc01g009120.3		Histone deacetylase	101251499			GO:0032041	NAD-dependent histone deacetylase activity (H3-K14 specific)			161.321	123.025	171.76	91.7998	105.765	125.191
Solyc01g009145.1	37.1949	-0.0630725	0.563731	-0.111884	0.910915	0.988935	SL4.0ch01	3113118	3117052	+	Solyc01g009145.1										39.2101	49.2101	25.2589	32.9358	39.4376	37.1169
Solyc01g009160.2	14.3974	-0.982638	0.802009	-1.22522	0.220492	0.655271	SL4.0ch01	3119370	3120519	-	Solyc01g009160.2		LEA_2 domain-containing protein	101250915	GO:0016021	integral component of membrane					10.0826	17.2235	30.3107	9.1099	8.9631	10.6947
Solyc01g009170.4	247.819	-0.407428	0.407873	-0.998908	0.317839	0.758506	SL4.0ch01	3148567	3151060	-	Solyc01g009170.4										247.584	369.076	230.698	209.528	237.522	192.504
Solyc01g009180.4	330.088	0.902539	0.495501	1.82147	0.068536	0.387213	SL4.0ch01	3173079	3179171	+	Solyc01g009180.4										181.487	366.616	141.45	358.089	561.09	371.798
Solyc01g009190.3	1.02868	-3.90822	3.41134	-1.14565	0.251939	0.691382	SL4.0ch01	3181427	3184014	+	Solyc01g009190.3										1.12029	0	5.05178	0	0	0
Solyc01g009200.4	2.46774	3.26743	2.0834	1.56831	0.116808	0.496708	SL4.0ch01	3184514	3185875	-	Solyc01g009200.4										1.12029	0	0	9.1099	2.68893	1.8873
Solyc01g009220.3	1.80898	3.89813	2.79067	1.39684	0.162461	0.577419	SL4.0ch01	3190436	3192112	-	Solyc01g009220.3		SHSP domain-containing protein	101249849	GO:0016021	integral component of membrane					0	0	0	7.70838	0	3.1455
Solyc01g009230.4	8.78448	-0.389554	1.01664	-0.383177	0.701589	0.919198	SL4.0ch01	3197105	3205958	+	Solyc01g009230.4										6.72172	19.6841	3.36785	9.1099	6.27417	7.5492
Solyc01g009250.3	11.8172	0.0286881	1.0826	0.0264992	0.978859	0.991995	SL4.0ch01	3221750	3222479	-	Solyc01g009250.3			101249571							7.84201	7.38152	20.2071	18.2198	0.89631	16.3566
Solyc01g009260.1	0.149385	0.110369	4.08047	0.027048	0.978421	0.991995	SL4.0ch01	3231757	3233172	+	Solyc01g009260.1			101249293							0	0	0	0	0.89631	0
Solyc01g009280.4	299.953	0.206104	0.429545	0.479819	0.631356	0.899629	SL4.0ch01	3245733	3263552	-	Solyc01g009280.4										352.891	249.741	232.382	252.274	429.332	283.095
Solyc01g009290.4	176.427	-0.349599	0.381518	-0.916336	0.359491	0.792935	SL4.0ch01	3266876	3278341	-	Solyc01g009290.4										209.494	193.15	190.284	145.058	165.817	154.759
Solyc01g009300.3	32.3354	0.588381	0.752044	0.782376	0.433994	0.841071	SL4.0ch01	3279781	3287691	-	Solyc01g009300.3		Protein kinase domain-containing protein	101248903	GO:0055028	cortical microtubule	GO:0005524, GO:0004674	ATP binding, protein serine/threonine kinase activity	GO:0007017	microtubule-based process	20.1652	36.9076	20.2071	11.2122	62.7417	42.7788
Solyc01g009310.3	499.743	-0.248321	0.36311	-0.683872	0.494056	0.866817	SL4.0ch01	3429496	3438781	+	Solyc01g009310.3			101248602	GO:0016021	integral component of membrane	GO:0003883, GO:0042802, GO:0016628	CTP synthase activity, identical protein binding, oxidoreductase activity, acting on the CH-CH group of donors, NAD or NADP as acceptor	GO:0006241, GO:0019856, GO:0016126	CTP biosynthetic process, pyrimidine nucleobase biosynthetic process, sterol biosynthetic process	455.957	597.903	574.219	487.03	468.77	414.577
Solyc01g009340.4	0.564949	2.2002	3.96511	0.554889	0.578971	0.899629	SL4.0ch01	3481666	3485786	+	Solyc01g009340.4										0	0	0	0.700762	2.68893	0
Solyc01g009370.2	2.58776	1.68627	1.78134	0.946629	0.343828	0.780857	SL4.0ch01	3501372	3507803	-	Solyc01g009370.2			101247849	GO:0016021	integral component of membrane	GO:0020037, GO:0005506, GO:0004497, GO:0016705	heme binding, iron ion binding, monooxygenase activity, oxidoreductase activity, acting on paired donors, with incorporation or reduction of molecular oxygen			1.12029	2.46051	0	7.00762	1.79262	3.1455
Solyc01g009380.3	125.56	0.172337	0.52245	0.329863	0.741503	0.937622	SL4.0ch01	3515667	3535115	+	Solyc01g009380.3				GO:0005789, GO:0016021	endoplasmic reticulum membrane, integral component of membrane			GO:0009966	regulation of signal transduction	124.352	108.262	121.243	86.8945	221.389	91.2194
Solyc01g009390.4	89.583	0.157407	0.518679	0.303477	0.761526	0.942681	SL4.0ch01	3538306	3544662	-	Solyc01g009390.4										103.066	98.4203	52.2017	67.2731	86.9421	129.595
Solyc01g009420.4	2072.28	0.17663	0.375152	0.470823	0.637767	0.899629	SL4.0ch01	3564574	3569505	+	Solyc01g009420.4										2367.17	1990.55	1478.49	2279.58	1927.96	2389.95
Solyc01g009430.3	1058.1	1.48133	0.795169	1.86291	0.0624745	0.368534	SL4.0ch01	3577379	3579079	-	Solyc01g009430.3			101247149							294.636	1320.06	58.9374	1867.53	1261.11	1546.33
Solyc01g009443.1	574.494	0.240353	0.374329	0.642091	0.520814	0.877195	SL4.0ch01	3619525	3624605	-	Solyc01g009443.1										522.054	615.127	442.873	640.496	524.341	702.075
Solyc01g009447.1	311.671	0.169445	0.655697	0.258419	0.796084	0.957217	SL4.0ch01	3632724	3635073	-	Solyc01g009447.1										153.479	200.531	527.069	517.863	109.35	361.732
Solyc01g009470.2	29.5261	-22.8187	3.90879	-5.83781			SL4.0ch01	3637367	3641454	-	Solyc01g009470.2		Plays an important role in the elongation step of protein synthesis.		GO:0022625, GO:0005730	cytosolic large ribosomal subunit, nucleolus	GO:0004222, GO:0003950, GO:1990404, GO:0003735	metalloendopeptidase activity, NAD+ ADP-ribosyltransferase activity, protein ADP-ribosylase activity, structural constituent of ribosome	GO:0002182, GO:0006302, GO:0070212	cytoplasmic translational elongation, double-strand break repair, protein poly-ADP-ribosylation	0	177.157	0	0	0	0
Solyc01g009500.4	48.7172	0.150031	0.62593	0.239692	0.810569	0.958053	SL4.0ch01	3682937	3686863	+	Solyc01g009500.4										30.2478	66.4337	42.0982	58.864	24.2004	70.4592
Solyc01g009520.4	1912.75	0.0853138	0.593052	0.143855	0.885615	0.97818	SL4.0ch01	3724077	3727425	+	Solyc01g009520.4										1180.78	1409.87	2978.87	3003.47	699.122	2204.37
Solyc01g009530.1	0.149385	0.110369	4.08047	0.027048	0.978421	0.991995	SL4.0ch01	3727724	3728980	+	Solyc01g009530.1										0	0	0	0	0.89631	0
Solyc01g009610.3	49.0015	0.949276	0.542023	1.75136	0.0798844	0.416871	SL4.0ch01	3804243	3808666	-	Solyc01g009610.3			101243734			GO:0004864	protein phosphatase inhibitor activity	GO:0043666, GO:0009966	regulation of phosphoprotein phosphatase activity, regulation of signal transduction	30.2478	38.1379	31.9946	86.8945	45.7118	61.0227
Solyc01g009620.3	301.286	-0.328448	0.41967	-0.782636	0.433841	0.840858	SL4.0ch01	3814762	3824482	+	Solyc01g009620.3		Component of the cleavage factor Im (CFIm) complex that plays a key role in pre-mRNA 3'-processing.	101268710	GO:0005849	mRNA cleavage factor complex	GO:0003729	mRNA binding	GO:0006378, GO:0006397	mRNA polyadenylation, mRNA processing	271.11	314.945	420.982	314.642	195.396	290.644
Solyc01g009630.3	482.92	-0.26506	0.438074	-0.605058	0.545141	0.885706	SL4.0ch01	3827000	3835893	+	Solyc01g009630.3		Component of the cleavage factor Im (CFIm) complex that plays a key role in pre-mRNA 3'-processing.	101268418	GO:0005849	mRNA cleavage factor complex	GO:0003729	mRNA binding	GO:0006378, GO:0006397	mRNA polyadenylation, mRNA processing	438.032	426.898	717.353	566.916	315.501	432.821
Solyc01g009660.3	33.7461	-8.96588	3.90853	-2.29392	0.0217949	0.211044	SL4.0ch01	3858580	3861049	-	Solyc01g009660.3										0	190.689	11.7875	0	0	0
Solyc01g009670.4	3.80052	-1.13842	1.45266	-0.783679	0.433229	0.840358	SL4.0ch01	3868920	3875235	-	Solyc01g009670.4										4.48115	1.23025	10.1036	4.20457	0.89631	1.8873
Solyc01g009720.2	0.233587	0.950176	4.04394	0.234963	0.814237	0.958053	SL4.0ch01	3960656	3961992	-	Solyc01g009720.2										0	0	0	1.40152	0	0
Solyc01g009750.3	1555.22	-1.0241	0.447199	-2.29003	0.0220197	0.212382	SL4.0ch01	4082832	4087246	-	Solyc01g009750.3			101267045	GO:0005886	plasma membrane					1815.99	1420.94	3019.28	1204.61	734.974	1135.52
Solyc01g009760.3	8.46427	5.11473	1.61097	3.17493	0.00149871	0.0377121	SL4.0ch01	4099179	4101591	+	Solyc01g009760.3		GRAM domain-containing protein	101266747							0	1.23025	0	9.1099	32.2672	8.17829
Solyc01g009770.3	116.48	3.89653	0.920423	4.23341	2.30172e-05	0.00191677	SL4.0ch01	4116219	4119372	-	Solyc01g009770.3										3.36086	36.9076	3.36785	320.949	43.0229	291.273
Solyc01g009780.3	596.671	0.291638	0.506666	0.575603	0.564884	0.895704	SL4.0ch01	4164971	4168633	+	Solyc01g009780.3		LITAF domain-containing protein	101266147	GO:0016020	membrane	GO:0046872	metal ion binding			438.032	478.569	693.778	1037.13	329.842	602.677
Solyc01g009820.4	133.152	0.505771	0.471137	1.07351	0.283042	0.726299	SL4.0ch01	4239004	4245814	-	Solyc01g009820.4										131.074	95.9598	102.72	104.414	216.907	147.838
Solyc01g009830.3	0.765945	2.64954	3.75644	0.705333	0.480603	0.862132	SL4.0ch01	4305974	4310292	+	Solyc01g009830.3		TPT domain-containing protein	101265265	GO:0005794, GO:0016021	Golgi apparatus, integral component of membrane	GO:0015297, GO:0005461, GO:0005463, GO:0005462	antiporter activity, UDP-glucuronic acid transmembrane transporter activity, UDP-N-acetylgalactosamine transmembrane transporter activity, UDP-N-acetylglucosamine transmembrane transporter activity			0	0	0	2.80305	1.79262	0
Solyc01g009850.4	495.888	0.504918	0.478296	1.05566	0.291124	0.733266	SL4.0ch01	4382978	4389502	+	Solyc01g009850.4										328.244	383.839	518.649	756.823	302.056	685.719
Solyc01g009860.3	106.566	0.421382	0.586985	0.717876	0.472834	0.859231	SL4.0ch01	4395991	4398006	-	Solyc01g009860.3			100147720			GO:0003677	DNA binding	GO:0010150, GO:0045892, GO:0009737, GO:0009651, GO:0010089	leaf senescence, negative regulation of transcription, DNA-templated, response to abscisic acid, response to salt stress, xylem development	73.939	36.9076	163.341	130.342	121.002	113.867
Solyc01g009870.3	59.1923	-2.18328	0.729978	-2.99088	0.00278175	0.0578038	SL4.0ch01	4417890	4422126	-	Solyc01g009870.3		Glycerophosphodiester phosphodiesterase				GO:0008889	glycerophosphodiester phosphodiesterase activity	GO:0006071, GO:0046475	glycerol metabolic process, glycerophospholipid catabolic process	39.2101	70.1245	181.864	33.6366	21.5114	8.80739
Solyc01g009920.3	3.26925	-5.6037	2.36882	-2.36561	0.0180005	0.186894	SL4.0ch01	4503085	4508313	-	Solyc01g009920.3										14.5637	0	5.05178	0	0	0
Solyc01g009970.3	145.237	-0.155517	0.443106	-0.35097	0.725611	0.930258	SL4.0ch01	4589083	4593044	-	Solyc01g009970.3		Amidohydro-rel domain-containing protein	101263344	GO:0005737	cytoplasm	GO:0016831, GO:0016787	carboxy-lyase activity, hydrolase activity	GO:0019748	secondary metabolic process	137.795	155.012	166.709	185.702	100.387	125.82
Solyc01g009990.3	1383.4	-0.332213	0.370188	-0.897416	0.369497	0.797178	SL4.0ch01	4610206	4614220	+	Solyc01g009990.3		PPIases accelerate the folding of proteins. It catalyzes the cis-trans isomerization of proline imidic peptide bonds in oligopeptides.	101263049	GO:0005737	cytoplasm	GO:0016018, GO:0003755	cyclosporin A binding, peptidyl-prolyl cis-trans isomerase activity	GO:0006457, GO:0000413	protein folding, protein peptidyl-prolyl isomerization	1501.19	1448.01	1677.19	1483.51	947.4	1243.1
Solyc01g010000.3	123.491	0.490527	0.458509	1.06983	0.284695	0.728255	SL4.0ch01	4627341	4630952	-	Solyc01g010000.3			101262744							141.156	97.19	69.041	154.168	141.617	137.773
Solyc01g010020.3	7.12009	-1.27407	1.09302	-1.16564	0.243762	0.68483	SL4.0ch01	4676494	4677522	-	Solyc01g010020.3			101262447			GO:0005509	calcium ion binding			10.0826	4.92101	15.1553	3.50381	7.17048	1.8873
Solyc01g010030.3	11.0101	1.01887	1.06556	0.956184	0.338979	0.776032	SL4.0ch01	4678594	4689309	-	Solyc01g010030.3		Protein kinase domain-containing protein	101266360	GO:0016021	integral component of membrane	GO:0005524, GO:0004672	ATP binding, protein kinase activity			6.72172	14.763	0	11.913	18.8225	13.8402
Solyc01g010050.3	206.803	0.554039	0.514893	1.07603	0.281915	0.72467	SL4.0ch01	4702917	4706551	+	Solyc01g010050.3		S-adenosylmethionine decarboxylase proenzyme	101262142	GO:0005829	cytosol	GO:0004014	adenosylmethionine decarboxylase activity	GO:0006557, GO:0008295, GO:0006597	S-adenosylmethioninamine biosynthetic process, spermidine biosynthetic process, spermine biosynthetic process	162.442	262.044	77.4606	226.346	271.582	240.945
Solyc01g010060.2	16.9572	-0.371665	1.00963	-0.368118	0.712785	0.9243	SL4.0ch01	4706576	4707277	-	Solyc01g010060.2				GO:0016021	integral component of membrane					28.0072	25.8353	3.36785	32.235	5.37786	6.9201
Solyc01g010080.3	0.116794	0.110369	4.08047	0.027048	0.978421	0.991995	SL4.0ch01	4823653	4833846	+	Solyc01g010080.3			101261545	GO:0016021	integral component of membrane	GO:0005249	voltage-gated potassium channel activity			0	0	0	0.700762	0	0
Solyc01g010130.4	22.3051	-0.0299324	0.770083	-0.0388691	0.968995	0.991995	SL4.0ch01	4891928	4896425	+	Solyc01g010130.4										20.1652	7.38152	40.4142	18.2198	26.8893	20.7603
Solyc01g010150.3	142.58	-0.393193	0.539022	-0.729457	0.465722	0.85412	SL4.0ch01	4961898	4965664	+	Solyc01g010150.3			101260963							154.6	77.506	254.273	128.94	92.3199	147.838
Solyc01g010160.3	41.9978	2.8086	1.03098	2.72421	0.00644549	0.0993289	SL4.0ch01	4971077	4971610	-	Solyc01g010160.3						GO:0008422	beta-glucosidase activity	GO:0005975	carbohydrate metabolic process	0	29.5261	1.68393	84.7922	63.638	72.3465
Solyc01g010170.2	34.4485	1.39587	0.692058	2.01699	0.043697	0.306184	SL4.0ch01	4976897	4977470	-	Solyc01g010170.2										13.4434	28.2958	15.1553	77.7846	24.2004	47.8116
Solyc01g010175.1	3.5938	-3.10311	1.60759	-1.93028	0.0535717	0.341979	SL4.0ch01	4983712	4985170	+	Solyc01g010175.1										5.60144	8.61177	5.05178	1.40152	0.89631	0
Solyc01g010180.3	21.8982	-4.18606	2.45582	-1.70455	0.0882786	0.436518	SL4.0ch01	4998079	4999251	+	Solyc01g010180.3			101260464							6.72172	0	117.875	4.90533	0	1.8873
Solyc01g010185.1	271.063	-0.355738	0.433884	-0.819892	0.412278	0.827296	SL4.0ch01	5011016	5011914	+	Solyc01g010185.1										236.381	273.116	404.142	303.43	189.121	220.185
Solyc01g010215.1	45.5431	0.171832	0.595874	0.288369	0.773064	0.947724	SL4.0ch01	5020096	5021082	+	Solyc01g010215.1										30.2478	38.1379	60.6214	72.1785	34.9561	37.1169
Solyc01g010220.3	26.5029	-1.12765	0.658442	-1.7126	0.0867865	0.4335	SL4.0ch01	5026275	5027106	+	Solyc01g010220.3										21.2855	44.2891	43.7821	21.0229	11.652	16.9857
Solyc01g010230.2	85.2158	0.489305	0.461978	1.05915	0.28953	0.733266	SL4.0ch01	5030951	5031613	-	Solyc01g010230.2				GO:0016021	integral component of membrane					77.2998	71.3547	63.9892	123.334	75.29	100.027
Solyc01g010250.4	192.286	-0.640715	0.568046	-1.12793	0.25935	0.700153	SL4.0ch01	5056918	5060327	-	Solyc01g010250.4										208.373	353.083	141.45	217.236	68.1196	165.453
Solyc01g010260.3	0.560144	-3.07816	4.00979	-0.767661	0.442688	0.844212	SL4.0ch01	5084760	5086957	+	Solyc01g010260.3			101264853	GO:0016021	integral component of membrane	GO:0020037, GO:0005506, GO:0004497, GO:0016705	heme binding, iron ion binding, monooxygenase activity, oxidoreductase activity, acting on paired donors, with incorporation or reduction of molecular oxygen			3.36086	0	0	0	0	0
Solyc01g010270.3	541.112	-0.756428	0.547126	-1.38255	0.166803	0.583362	SL4.0ch01	5087161	5090180	-	Solyc01g010270.3			101258583	GO:0010005	cortical microtubule, transverse to long axis			GO:0043622	cortical microtubule organization	566.865	434.28	1038.98	635.591	201.67	369.281
Solyc01g010290.4	38.4569	-1.03645	0.613871	-1.68839	0.0913363	0.444163	SL4.0ch01	5111545	5116036	-	Solyc01g010290.4										29.1275	59.0522	67.3571	30.1328	16.1336	28.9386
Solyc01g010310.4	3.88676	-0.383334	1.54371	-0.248321	0.803886	0.958053	SL4.0ch01	5161311	5164972	-	Solyc01g010310.4										0	9.84203	3.36785	4.90533	2.68893	2.5164
Solyc01g010360.3	1.10678	0.89515	2.98829	0.299553	0.764518	0.94396	SL4.0ch01	5198102	5201349	-	Solyc01g010360.3		14_3_3 domain-containing protein								2.24057	0	0	3.50381	0.89631	0
Solyc01g010370.3	7.75674	-0.738757	0.97457	-0.758034	0.448431	0.844212	SL4.0ch01	5221858	5227603	-	Solyc01g010370.3		Methyltransferase	101256796	GO:0005737, GO:0016021	cytoplasm, integral component of membrane	GO:0008168	methyltransferase activity	GO:0032259	methylation	11.2029	6.15127	11.7875	4.20457	6.27417	6.9201
Solyc01g010390.3	12.2859	0.887259	0.828442	1.071	0.284171	0.727758	SL4.0ch01	5286148	5293163	+	Solyc01g010390.3			101256510			GO:0008422	beta-glucosidase activity	GO:0005975	carbohydrate metabolic process	6.72172	12.3025	6.73571	16.8183	17.9262	13.2111
Solyc01g010410.3	10.9399	0.396332	0.945575	0.419144	0.675111	0.909096	SL4.0ch01	5341250	5343598	+	Solyc01g010410.3			101256210							11.2029	3.69076	13.4714	9.1099	20.6151	7.5492
Solyc01g010420.3	2.33684	-5.10477	2.56773	-1.98804	0.0468069	0.319201	SL4.0ch01	5364114	5364839	+	Solyc01g010420.3		DUF569 domain-containing protein								5.60144	0	8.41963	0	0	0
Solyc01g010430.4	260.652	-2.1211	0.690031	-3.07393	0.00211262	0.0473985	SL4.0ch01	5369023	5372548	+	Solyc01g010430.4										328.244	84.8875	858.802	109.319	85.1494	97.5104
Solyc01g010440.4	587.294	-0.86952	0.429993	-2.02217	0.0431587	0.304192	SL4.0ch01	5372510	5378328	-	Solyc01g010440.4										907.433	458.885	911.004	388.923	481.318	376.202
Solyc01g010460.4	14.206	0.912228	0.932988	0.97775	0.328198	0.767542	SL4.0ch01	5386872	5389213	+	Solyc01g010460.4										7.84201	19.6841	1.68393	13.3145	25.0967	17.6148
Solyc01g010470.2	14.3422	0.135295	0.784125	0.172543	0.863011	0.968468	SL4.0ch01	5392165	5395104	+	Solyc01g010470.2										16.8043	17.2235	6.73571	16.1175	13.4446	15.7275
Solyc01g010480.3	169.422	0.151737	0.437056	0.347181	0.728455	0.930352	SL4.0ch01	5395670	5399154	-	Solyc01g010480.3			101255122	GO:0005634	nucleus	GO:0009881	photoreceptor activity	GO:0018298, GO:0050896	protein-chromophore linkage, response to stimulus	154.6	210.373	116.191	211.63	159.543	164.195
Solyc01g010490.4	291.695	1.29231	0.869299	1.48662	0.137117	0.534114	SL4.0ch01	5403494	5405483	-	Solyc01g010490.4										164.682	337.089	5.05178	367.9	499.245	376.202
Solyc01g010510.4	6.24428	0.363031	1.11278	0.326237	0.744245	0.938231	SL4.0ch01	5546694	5548492	-	Solyc01g010510.4										5.60144	2.46051	8.41963	4.20457	9.85941	6.9201
Solyc01g010520.3	0.532357	2.1195	3.96844	0.534088	0.59328	0.899629	SL4.0ch01	5575192	5582765	+	Solyc01g010520.3			101254226							0	0	0	1.40152	1.79262	0
Solyc01g010540.3	811.851	-0.445265	0.474725	-0.937943	0.348274	0.784496	SL4.0ch01	5590985	5593796	+	Solyc01g010540.3										641.925	734.461	1433.02	842.316	466.977	752.403
Solyc01g010570.4	275.949	-0.772339	0.496961	-1.55412	0.120155	0.50487	SL4.0ch01	5618625	5623428	-	Solyc01g010570.4										359.612	223.906	461.396	271.195	115.624	223.959
Solyc01g010580.3	1660.62	-1.25261	0.488684	-2.56323	0.0103702	0.133783	SL4.0ch01	5628029	5630955	+	Solyc01g010580.3			101257063	GO:0022627, GO:0015935	cytosolic small ribosomal subunit, small ribosomal subunit	GO:0019843, GO:0003735	rRNA binding, structural constituent of ribosome	GO:0045903, GO:0006412	positive regulation of translational fidelity, translation	1882.08	1390.19	3746.74	1194.1	700.018	1050.6
Solyc01g010590.2	245.58	-0.282228	0.507245	-0.556393	0.577942	0.899629	SL4.0ch01	5632492	5638269	+	Solyc01g010590.2		PPIases accelerate the folding of proteins. It catalyzes the cis-trans isomerization of proline imidic peptide bonds in oligopeptides.	101253307	GO:0005768, GO:0005802	endosome, trans-Golgi network	GO:0003755	peptidyl-prolyl cis-trans isomerase activity			209.494	172.235	427.717	289.415	155.062	219.556
Solyc01g010640.3	359.123	-0.410664	0.499234	-0.822588	0.410743	0.827296	SL4.0ch01	5682950	5683902	+	Solyc01g010640.3		bPH_2 domain-containing protein	101252419	GO:0016021	integral component of membrane					364.093	602.824	262.693	389.624	181.951	353.554
Solyc01g010650.3	445.51	-0.0922246	0.41805	-0.220607	0.825399	0.958053	SL4.0ch01	5692076	5697687	-	Solyc01g010650.3			101252106	GO:0030176, GO:0030173	integral component of endoplasmic reticulum membrane, integral component of Golgi membrane	GO:0015297, GO:0022857, GO:0005459, GO:0005460	antiporter activity, transmembrane transporter activity, UDP-galactose transmembrane transporter activity, UDP-glucose transmembrane transporter activity	GO:0072334	UDP-galactose transmembrane transport	578.068	324.787	476.551	475.817	333.427	484.407
Solyc01g010660.3	157.772	0.851226	0.496834	1.7133	0.0866573	0.433265	SL4.0ch01	5710860	5717490	+	Solyc01g010660.3		Protein kinase domain-containing protein	101251803			GO:0005524, GO:0004674	ATP binding, protein serine/threonine kinase activity			78.4201	179.617	79.1445	175.19	234.833	199.425
Solyc01g010690.1	0.29877	1.26103	4.01777	0.313862	0.753626	0.938231	SL4.0ch01	5741531	5743048	+	Solyc01g010690.1			109119320							0	0	0	0	1.79262	0
Solyc01g010700.3	260.743	0.519859	0.672972	0.772483	0.439828	0.844212	SL4.0ch01	5763114	5767831	-	Solyc01g010700.3			101251498							96.3447	473.648	72.4088	296.422	285.923	339.714
Solyc01g010740.4	0.280654	-1.81318	4.08047	-0.444356	0.656785	0.899629	SL4.0ch01	5814620	5818592	-	Solyc01g010740.4										0	0	1.68393	0	0	0
Solyc01g010750.4	4292.43	-0.607316	0.375279	-1.61831	0.105597	0.473294	SL4.0ch01	5819884	5825047	-	Solyc01g010750.4										5486.05	4051.22	6011.62	3342.63	2843.1	4019.95
Solyc01g010755.1	0.149385	0.110369	4.08047	0.027048	0.978421	0.991995	SL4.0ch01	5844346	5845435	+	Solyc01g010755.1										0	0	0	0	0.89631	0
Solyc01g010760.3	1346.27	1.0248	0.731273	1.40139	0.161098	0.57526	SL4.0ch01	5858971	5863067	+	Solyc01g010760.3			101250327	GO:0005741	mitochondrial outer membrane	GO:0008308	voltage-gated anion channel activity			947.763	1600.56	112.823	2501.72	1087.22	1827.53
Solyc01g010780.4	230.967	0.334429	0.438826	0.762099	0.446001	0.844212	SL4.0ch01	5868735	5875193	-	Solyc01g010780.4										189.329	286.649	136.398	238.96	267.1	267.367
Solyc01g010810.4	200.678	-0.633776	0.446747	-1.41865	0.156002	0.56697	SL4.0ch01	6241727	6246288	-	Solyc01g010810.4										200.531	214.064	318.262	199.016	111.142	161.05
Solyc01g010820.3	194.919	-0.13007	0.47521	-0.27371	0.784307	0.951517	SL4.0ch01	6253773	6261096	+	Solyc01g010820.3		CULLIN_2 domain-containing protein	101248999	GO:0031461	cullin-RING ubiquitin ligase complex	GO:0031625, GO:0004842	ubiquitin protein ligase binding, ubiquitin-protein transferase activity	GO:0016567, GO:0006511	protein ubiquitination, ubiquitin-dependent protein catabolic process	258.786	196.841	154.921	111.421	239.315	208.232
Solyc01g010830.4	243.984	0.113629	0.483937	0.234801	0.814363	0.958053	SL4.0ch01	6262145	6270528	-	Solyc01g010830.4										159.081	253.432	291.319	336.366	148.787	274.917
Solyc01g010860.3	204.897	-0.0978032	0.390688	-0.250336	0.802328	0.958053	SL4.0ch01	6333734	6338148	+	Solyc01g010860.3		Fatty acid hydroxylase domain-containing protein	101248229	GO:0005789, GO:0016021, GO:0016020	endoplasmic reticulum membrane, integral component of membrane, membrane	GO:0005506, GO:0016491	iron ion binding, oxidoreductase activity	GO:0008610	lipid biosynthetic process	244.223	209.143	181.864	222.842	181.951	189.359
Solyc01g010870.3	737.344	0.319006	0.438327	0.727781	0.466748	0.854646	SL4.0ch01	6339590	6346724	-	Solyc01g010870.3		Methyltransferase	101247648	GO:0005737, GO:0005768, GO:0016021, GO:0005802	cytoplasm, endosome, integral component of membrane, trans-Golgi network	GO:0008168	methyltransferase activity	GO:0032259	methylation	494.047	962.058	511.914	693.754	1002.97	759.323
Solyc01g010880.3	22.6908	-0.0552009	0.643408	-0.0857945	0.93163	0.991995	SL4.0ch01	6348476	6353692	-	Solyc01g010880.3		RING-CH-type domain-containing protein	101247951	GO:0016021, GO:0016020	integral component of membrane, membrane	GO:0004842, GO:0008270	ubiquitin-protein transferase activity, zinc ion binding	GO:0016567	protein ubiquitination	26.8869	17.2235	25.2589	25.2274	23.3041	18.2439
Solyc01g010920.2	3.89741	1.68233	1.40878	1.19418	0.232409	0.672013	SL4.0ch01	6472821	6473925	-	Solyc01g010920.2										1.12029	1.23025	3.36785	4.20457	7.17048	6.291
Solyc01g010930.4	1.82365	0.830184	2.01461	0.412081	0.68028	0.911729	SL4.0ch01	6482615	6496063	-	Solyc01g010930.4										2.24057	0	1.68393	2.80305	3.58524	0.6291
Solyc01g010940.3	303.095	1.18958	0.562461	2.11495	0.0344344	0.271877	SL4.0ch01	6526986	6532615	+	Solyc01g010940.3		GOLD domain-containing protein	101246078	GO:0030134, GO:0005783, GO:0005793, GO:0005794, GO:0016021	COPII-coated ER to Golgi transport vesicle, endoplasmic reticulum, endoplasmic reticulum-Golgi intermediate compartment, Golgi apparatus, integral component of membrane			GO:0006888, GO:0007030, GO:0006886	endoplasmic reticulum to Golgi vesicle-mediated transport, Golgi organization, intracellular protein transport	90.7433	290.34	173.444	551.5	218.7	493.843
Solyc01g010950.3	327.032	-1.10714	0.494958	-2.23684	0.0252968	0.228381	SL4.0ch01	6533946	6546350	-	Solyc01g010950.3		Protein kinase domain-containing protein	101245786			GO:0005524, GO:0004672, GO:0004674	ATP binding, protein kinase activity, protein serine/threonine kinase activity			418.987	231.288	690.41	239.661	172.988	208.861
Solyc01g010970.3	4.29664	-1.78621	1.47389	-1.2119	0.22555	0.661092	SL4.0ch01	6660592	6664618	+	Solyc01g010970.3			101055594			GO:0003676	nucleic acid binding	GO:0010492, GO:0016246	maintenance of shoot apical meristem identity, RNA interference	11.2029	3.69076	5.05178	0	2.68893	3.1455
Solyc01g010990.2	42.8465	0.842021	0.787951	1.06862	0.285241	0.728728	SL4.0ch01	6887304	6888834	+	Solyc01g010990.2				GO:0016021	integral component of membrane					21.2855	65.2034	5.05178	51.8564	69.0159	44.6661
Solyc01g011000.3	2191.41	-0.231596	0.441749	-0.524272	0.600089	0.899629	SL4.0ch01	6895222	6898379	-	Solyc01g011000.3		The precise role of eIF-5A in protein biosynthesis is not known but it functions by promoting the formation of the first peptide bond.	543669			GO:0043022, GO:0003746, GO:0003743	ribosome binding, translation elongation factor activity, translation initiation factor activity	GO:0045901, GO:0045905	positive regulation of translational elongation, positive regulation of translational termination	1568.4	2397.76	3135.47	2569.69	1397.35	2079.8
Solyc01g011005.1	0.373429	-2.53249	4.0519	-0.625013	0.531963	0.877195	SL4.0ch01	6926622	6926966	-	Solyc01g011005.1										2.24057	0	0	0	0	0
Solyc01g011030.3	105.732	-0.354013	0.493505	-0.717345	0.473161	0.859267	SL4.0ch01	7044405	7045642	+	Solyc01g011030.3		RING-type domain-containing protein	101244403	GO:0016021	integral component of membrane	GO:0046872	metal ion binding			114.269	167.314	74.0928	102.311	72.6011	103.801
Solyc01g011040.3	343.337	0.240988	0.371136	0.649325	0.516129	0.875929	SL4.0ch01	7051209	7058142	-	Solyc01g011040.3			101244105	GO:0016020	membrane					349.53	287.879	306.475	348.979	429.332	337.826
Solyc01g011080.3	16.7489	-1.06568	0.777287	-1.37102	0.170369	0.588431	SL4.0ch01	7629314	7629853	-	Solyc01g011080.3										16.8043	15.9933	35.3625	6.30686	13.4446	12.582
Solyc01g011090.4	35.2393	0.267738	0.769279	0.348038	0.727812	0.930352	SL4.0ch01	7647720	7660004	+	Solyc01g011090.4										35.8492	34.4471	25.2589	11.2122	78.8753	25.7931
Solyc01g011100.2	218.303	0.564601	0.559473	1.00916	0.312896	0.754396	SL4.0ch01	7660193	7675785	+	Solyc01g011100.2										127.713	238.669	161.657	149.963	460.703	171.115
Solyc01g011105.1	0.116794	0.110369	4.08047	0.027048	0.978421	0.991995	SL4.0ch01	7704510	7706220	+	Solyc01g011105.1										0	0	0	0.700762	0	0
Solyc01g011200.3	3.59391	-0.425019	1.60681	-0.264512	0.791386	0.954751	SL4.0ch01	8176561	8177753	-	Solyc01g011200.3		Peptidase A1 domain-containing protein				GO:0004190	aspartic-type endopeptidase activity			0	2.46051	10.1036	2.80305	1.79262	4.4037
Solyc01g011220.3	1.62204	-1.28837	2.08401	-0.618218	0.536431	0.880648	SL4.0ch01	8182752	8184822	-	Solyc01g011220.3										1.12029	2.46051	3.36785	0	0.89631	1.8873
Solyc01g011230.3	1.06471	3.12174	3.33353	0.936467	0.349033	0.784754	SL4.0ch01	8195048	8196808	-	Solyc01g011230.3										0	0	0	2.80305	3.58524	0
Solyc01g011277.1	0.620606	0.789421	3.61339	0.218471	0.827062	0.958053	SL4.0ch01	8382857	8385349	+	Solyc01g011277.1										0	1.23025	0	0.700762	1.79262	0
Solyc01g011340.3	466.303	0.893884	0.411249	2.17358	0.0297366	0.252881	SL4.0ch01	8721710	8728084	+	Solyc01g011340.3		Serine/threonine-protein phosphatase	544262			GO:0106306, GO:0106307	protein serine phosphatase activity, protein threonine phosphatase activity			267.749	451.503	259.325	594.246	551.231	673.766
Solyc01g011350.3	315.792	-0.249415	0.385113	-0.647641	0.517217	0.876207	SL4.0ch01	8728804	8739466	-	Solyc01g011350.3			101268497							401.063	302.642	324.998	246.668	338.805	280.578
Solyc01g011390.2	0.116794	0.110369	4.08047	0.027048	0.978421	0.991995	SL4.0ch01	8796967	8797812	-	Solyc01g011390.2										0	0	0	0.700762	0	0
Solyc01g011413.1	1.9231	-1.63401	2.17415	-0.751563	0.452314	0.844212	SL4.0ch01	9080643	9083659	+	Solyc01g011413.1										3.36086	3.69076	1.68393	2.80305	0	0
Solyc01g011417.1	0.186715	-1.81318	4.08047	-0.444356	0.656785	0.899629	SL4.0ch01	9142814	9145371	-	Solyc01g011417.1										1.12029	0	0	0	0	0
Solyc01g011430.4	3.01998	-4.45576	2.60225	-1.71227	0.0868468	0.433521	SL4.0ch01	9258050	9260481	-	Solyc01g011430.4										0	17.2235	0	0	0.89631	0
Solyc01g011495.1	0.233587	0.950176	4.04394	0.234963	0.814237	0.958053	SL4.0ch01	9462248	9463508	-	Solyc01g011495.1										0	0	0	1.40152	0	0
Solyc01g011510.4	112.614	0.201682	0.607302	0.332095	0.739817	0.93657	SL4.0ch01	9568617	9579715	+	Solyc01g011510.4										131.074	45.5194	138.082	177.293	59.1565	124.562
Solyc01g013883.1	0.280654	-1.81318	4.08047	-0.444356	0.656785	0.899629	SL4.0ch01	10340665	10348944	+	Solyc01g013883.1										0	0	1.68393	0	0	0
Solyc01g013890.3	0.205042	-1.81318	4.08047	-0.444356	0.656785	0.899629	SL4.0ch01	10384515	10395910	+	Solyc01g013890.3										0	1.23025	0	0	0	0
Solyc01g013975.1	1.64543	-3.4858	2.6364	-1.32218	0.186108	0.607419	SL4.0ch01	10657321	10666787	-	Solyc01g013975.1										2.24057	0	6.73571	0	0.89631	0
Solyc01g014105.1	4.91123	0.542631	1.35194	0.401372	0.688146	0.915755	SL4.0ch01	11686745	11690066	-	Solyc01g014105.1										5.60144	6.15127	0	5.6061	8.9631	3.1455
Solyc01g014180.3	4853.37	-0.823688	0.42065	-1.95813	0.0502149	0.331298	SL4.0ch01	11801664	11802639	-	Solyc01g014180.3										5372.9	5074.8	8160.31	4321.6	2383.29	3807.31
Solyc01g014230.4	69.1275	-0.538999	0.587068	-0.91812	0.358556	0.792935	SL4.0ch01	11925479	11928852	-	Solyc01g014230.4										119.871	76.2757	48.8339	42.0457	88.7347	39.0042
Solyc01g014250.2	143.25	1.6143	0.569544	2.83438	0.00459152	0.0811178	SL4.0ch01	11972826	11973390	+	Solyc01g014250.2										52.6535	89.8085	69.041	109.319	371.969	166.711
Solyc01g014270.3	119.114	0.00559219	0.491117	0.0113867	0.990915	0.996873	SL4.0ch01	11995795	12000307	+	Solyc01g014270.3				GO:0016021	integral component of membrane					92.9838	142.709	121.243	169.584	76.1863	111.98
Solyc01g014355.1	0.186715	-1.81318	4.08047	-0.444356	0.656785	0.899629	SL4.0ch01	12201170	12221626	-	Solyc01g014355.1										1.12029	0	0	0	0	0
Solyc01g014373.1	3.09888	-0.718592	2.23761	-0.321143	0.748102	0.938231	SL4.0ch01	12752399	12755015	-	Solyc01g014373.1										8.9623	2.46051	0	0	7.17048	0
Solyc01g014470.1	4.40556	0.297451	1.37742	0.215948	0.829029	0.958053	SL4.0ch01	13986197	13986628	-	Solyc01g014470.1										2.24057	6.15127	3.36785	1.40152	10.7557	2.5164
Solyc01g014480.3	90.9053	0.488907	0.541012	0.903688	0.366161	0.7942	SL4.0ch01	13994708	13998041	-	Solyc01g014480.3			101264242	GO:0005634	nucleus	GO:0003677, GO:0003700	DNA binding, DNA-binding transcription factor activity	GO:0009873	ethylene-activated signaling pathway	82.9013	99.6505	43.7821	63.7693	132.654	122.674
Solyc01g014490.4	73.6654	0.70001	0.580931	1.20498	0.228212	0.66474	SL4.0ch01	14012120	14028115	-	Solyc01g014490.4										30.2478	67.6639	70.7249	59.5648	138.928	74.8629
Solyc01g014530.2	9.18801	-0.331783	1.3754	-0.241226	0.80938	0.958053	SL4.0ch01	14064826	14066118	-	Solyc01g014530.2										1.12029	29.5261	0	8.40914	5.37786	10.6947
Solyc01g014550.3	5.25403	-0.272828	1.2535	-0.217652	0.8277	0.958053	SL4.0ch01	14371439	14372799	+	Solyc01g014550.3										4.48115	6.15127	6.73571	1.40152	2.68893	10.0656
Solyc01g014560.4	131.455	1.00017	0.686277	1.45739	0.145008	0.545869	SL4.0ch01	14373061	14374397	-	Solyc01g014560.4										45.9318	179.617	37.0464	249.471	86.0458	190.617
Solyc01g014690.2	0.186715	-1.81318	4.08047	-0.444356	0.656785	0.899629	SL4.0ch01	14560950	14561477	+	Solyc01g014690.2										1.12029	0	0	0	0	0
Solyc01g014700.2	1.21193	-4.17779	3.21093	-1.30111	0.193219	0.6182	SL4.0ch01	14561419	14562518	-	Solyc01g014700.2		Bulb-type lectin domain-containing protein	101263141							1.12029	6.15127	0	0	0	0
Solyc01g014720.3	0.748023	-3.45095	3.81412	-0.904783	0.36558	0.793177	SL4.0ch01	14631821	14632345	+	Solyc01g014720.3										1.12029	0	3.36785	0	0	0
Solyc01g014840.3	3.84252	-0.912414	1.80584	-0.505257	0.613378	0.899629	SL4.0ch01	15605212	15610957	-	Solyc01g014840.3		TIR domain-containing protein	101254517			GO:0043531, GO:0016787	ADP binding, hydrolase activity	GO:0007165	signal transduction	11.2029	3.69076	0	0	6.27417	1.8873
Solyc01g014850.4	137.771	-0.316844	0.455975	-0.694871	0.487136	0.864948	SL4.0ch01	15613794	15614527	-	Solyc01g014850.4										155.72	198.071	104.403	103.713	115.624	149.097
Solyc01g014860.3	9.31918	-0.00763582	0.904552	-0.00844155	0.993265	0.997496	SL4.0ch01	15624560	15624733	-	Solyc01g014860.3										10.0826	11.0723	6.73571	6.30686	11.652	10.0656
Solyc01g014980.4	0.410085	-2.62404	4.04646	-0.648478	0.516676	0.875929	SL4.0ch01	16582171	16583011	-	Solyc01g014980.4										0	2.46051	0	0	0	0
Solyc01g014990.3	0.895781	-3.72769	3.56487	-1.04567	0.295712	0.73505	SL4.0ch01	16586910	16587612	-	Solyc01g014990.3										0	3.69076	1.68393	0	0	0
Solyc01g015000.3	0.10485	0.110369	4.08047	0.027048	0.978421	0.991995	SL4.0ch01	16618915	16622713	+	Solyc01g015000.3				GO:0009534, GO:0005829	chloroplast thylakoid, cytosol	GO:0016746, GO:0005524, GO:0030234	acyltransferase activity, ATP binding, enzyme regulator activity	GO:0006808	regulation of nitrogen utilization	0	0	0	0	0	0.6291
Solyc01g015020.4	369.84	0.617832	0.439635	1.40533	0.159924	0.573015	SL4.0ch01	16635953	16638319	+	Solyc01g015020.4										212.855	255.893	407.51	356.688	560.194	425.9
Solyc01g015293.1	2.65044	4.43981	2.10765	2.10652	0.0351589	0.274747	SL4.0ch01	18544072	18547311	-	Solyc01g015293.1										0	0	0	2.80305	8.06679	5.0328
Solyc01g016400.1	2.56408	1.08427	1.73636	0.624447	0.532334	0.877388	SL4.0ch01	19533951	19536020	-	Solyc01g016400.1										1.12029	3.69076	0	4.20457	4.48155	1.8873
Solyc01g016410.4	184.138	0.266804	0.545065	0.489491	0.624494	0.899629	SL4.0ch01	19537438	19538389	-	Solyc01g016410.4										162.442	269.426	69.041	215.134	166.714	222.072
Solyc01g016470.3	464.871	0.156968	0.622844	0.252019	0.801026	0.958053	SL4.0ch01	20172358	20173384	-	Solyc01g016470.3			101257793	GO:0022625	cytosolic large ribosomal subunit	GO:0030295, GO:0043021, GO:0003735	protein kinase activator activity, ribonucleoprotein complex binding, structural constituent of ribosome	GO:0002181, GO:0006414	cytoplasmic translation, translational elongation	246.463	308.794	764.503	756.823	181.055	531.589
Solyc01g016560.1	9.72322	0.103558	1.22781	0.0843441	0.932783	0.991995	SL4.0ch01	20548836	20549279	-	Solyc01g016560.1										17.9246	9.84203	0	7.70838	19.7188	3.1455
Solyc01g016720.2	0.478279	-1.57071	4.0519	-0.387647	0.698277	0.919198	SL4.0ch01	21785315	21785593	-	Solyc01g016720.2										2.24057	0	0	0	0	0.6291
Solyc01g016970.2	24.9461	1.46629	0.969146	1.51298	0.130286	0.523074	SL4.0ch01	23243916	23244301	+	Solyc01g016970.2										3.36086	34.4471	1.68393	45.5495	26.8893	37.746
Solyc01g017600.3	0.807533	-2.3835	3.2997	-0.72234	0.470086	0.856706	SL4.0ch01	24369664	24371691	-	Solyc01g017600.3				GO:0016021	integral component of membrane					0	2.46051	1.68393	0.700762	0	0
Solyc01g017795.1	0.654084	-3.2751	3.99435	-0.819933	0.412254	0.827296	SL4.0ch01	25483138	25501504	+	Solyc01g017795.1										2.24057	0	1.68393	0	0	0
Solyc01g017860.3	51.2399	0.916397	0.575938	1.59114	0.111578	0.486719	SL4.0ch01	25817385	25820979	+	Solyc01g017860.3										33.6086	50.4404	21.891	49.0533	91.4236	61.0227
Solyc01g018010.2	7.19743	0.527238	1.21503	0.43393	0.664339	0.903551	SL4.0ch01	26775534	26775953	-	Solyc01g018010.2										10.0826	7.38152	0	5.6061	6.27417	13.8402
Solyc01g018020.3	17.4935	-0.434983	1.51475	-0.287164	0.773986	0.948117	SL4.0ch01	26863550	26869573	+	Solyc01g018020.3										17.9246	27.0656	15.1553	0	44.8155	0
Solyc01g020117.1	0.205042	-1.81318	4.08047	-0.444356	0.656785	0.899629	SL4.0ch01	27786250	27786933	+	Solyc01g020117.1										0	1.23025	0	0	0	0
Solyc01g020130.3	1.82124	-2.75729	2.57624	-1.07028	0.284494	0.728078	SL4.0ch01	27831655	27832963	+	Solyc01g020130.3										7.84201	0	1.68393	1.40152	0	0
Solyc01g020150.3	0.526878	-1.66226	4.04646	-0.410793	0.681225	0.912159	SL4.0ch01	27833016	27833255	+	Solyc01g020150.3		Involved in the synthesis of glucuronoxylan hemicellulose in secondary cell walls.		GO:0000139	Golgi membrane	GO:0015018, GO:0042285	galactosylgalactosylxylosylprotein 3-beta-glucuronosyltransferase activity, xylosyltransferase activity	GO:0005975, GO:0071555, GO:0010417, GO:0009834	carbohydrate metabolic process, cell wall organization, glucuronoxylan biosynthetic process, plant-type secondary cell wall biogenesis	0	2.46051	0	0.700762	0	0
Solyc01g020190.2	35.7652	-5.90042	2.37091	-2.48867	0.0128222	0.152241	SL4.0ch01	27884938	27885479	+	Solyc01g020190.2		RING-CH-type domain-containing protein		GO:0030176	integral component of endoplasmic reticulum membrane	GO:0008270	zinc ion binding	GO:0030433	ubiquitin-dependent ERAD pathway	34.7289	1.23025	175.128	3.50381	0	0
Solyc01g020220.3	13.0618	-0.0951416	0.915664	-0.103904	0.917245	0.991091	SL4.0ch01	27960608	27969779	+	Solyc01g020220.3										8.9623	4.92101	26.9428	16.8183	12.5483	8.17829
Solyc01g020240.4	488.108	0.334788	0.507166	0.660115	0.50918	0.874733	SL4.0ch01	27989786	27999397	+	Solyc01g020240.4										343.928	372.767	579.271	782.751	261.723	588.208
Solyc01g020320.3	55.0014	0.116738	0.563638	0.207115	0.83592	0.958053	SL4.0ch01	29303780	29304561	-	Solyc01g020320.3			101253610							41.4506	51.6706	65.6731	82.6899	33.1635	55.3608
Solyc01g020323.1	0.186715	-1.81318	4.08047	-0.444356	0.656785	0.899629	SL4.0ch01	29355440	29356992	-	Solyc01g020323.1										1.12029	0	0	0	0	0
Solyc01g020340.2	1.4349	1.41141	2.72124	0.518664	0.603995	0.899629	SL4.0ch01	29359976	29363833	+	Solyc01g020340.2			101245194							2.24057	0	0	0	4.48155	1.8873
Solyc01g020343.1	1.10498	3.19019	2.9259	1.09033	0.275568	0.717402	SL4.0ch01	29363848	29364232	+	Solyc01g020343.1										0	0	0	0.700762	0.89631	5.0328
Solyc01g020347.1	0.149385	0.110369	4.08047	0.027048	0.978421	0.991995	SL4.0ch01	29364708	29365319	+	Solyc01g020347.1										0	0	0	0	0.89631	0
Solyc01g020353.1	1.04569	3.09186	3.93834	0.785067	0.432414	0.839641	SL4.0ch01	29372093	29372912	+	Solyc01g020353.1										0	0	0	0	6.27417	0
Solyc01g020357.1	1.79002	1.06173	2.1561	0.492428	0.622417	0.899629	SL4.0ch01	29374948	29378160	+	Solyc01g020357.1										3.36086	0	0	2.80305	2.68893	1.8873
Solyc01g020372.1	0.10485	0.110369	4.08047	0.027048	0.978421	0.991995	SL4.0ch01	29474914	29478848	-	Solyc01g020372.1										0	0	0	0	0	0.6291
Solyc01g020440.3	152.926	0.063194	0.498066	0.126879	0.899036	0.98396	SL4.0ch01	30869720	30883746	-	Solyc01g020440.3		AAA domain-containing protein	101253010	GO:0005663, GO:0005634	DNA replication factor C complex, nucleus	GO:0003677	DNA binding	GO:0006281, GO:0006261	DNA repair, DNA-dependent DNA replication	110.908	136.558	202.071	178.694	90.5273	198.795
Solyc01g020495.1	6.70077	0.485225	1.33705	0.362907	0.716674	0.926035	SL4.0ch01	31060201	31064994	+	Solyc01g020495.1										7.84201	8.61177	0	4.20457	17.0299	2.5164
Solyc01g020500.2	5.40588	-0.90151	1.26281	-0.713894	0.475293	0.860044	SL4.0ch01	31065532	31067092	+	Solyc01g020500.2										5.60144	3.69076	11.7875	1.40152	8.06679	1.8873
Solyc01g020520.4	17.1704	-0.167	0.774723	-0.215561	0.82933	0.958053	SL4.0ch01	31154520	31175782	+	Solyc01g020520.4										12.3232	22.1446	20.2071	9.1099	13.4446	25.7931
Solyc01g020522.1	0.934738	-3.78105	3.4867	-1.08442	0.278179	0.72023	SL4.0ch01	31710537	31713923	+	Solyc01g020522.1										2.24057	0	3.36785	0	0	0
Solyc01g020528.1	0.186715	-1.81318	4.08047	-0.444356	0.656785	0.899629	SL4.0ch01	31772490	31773100	+	Solyc01g020528.1										1.12029	0	0	0	0	0
Solyc01g021640.3	83.2962	-0.0638352	0.494777	-0.129018	0.897343	0.983197	SL4.0ch01	32491794	32518376	+	Solyc01g021640.3			101252105							81.781	77.506	95.9838	65.1709	118.313	61.0227
Solyc01g021720.1	0.467369	-2.77659	4.03328	-0.688421	0.491188	0.864948	SL4.0ch01	32681349	32681609	+	Solyc01g021720.1										1.12029	0	1.68393	0	0	0
Solyc01g021730.2	9.83356	-2.64333	1.21062	-2.18346	0.0290019	0.248646	SL4.0ch01	32779350	32780415	-	Solyc01g021730.2		NAC domain-containing protein	101264245			GO:0003677	DNA binding	GO:0006355	regulation of transcription, DNA-templated	11.2029	11.0723	28.6267	6.30686	1.79262	0
Solyc01g022740.3	51.9465	-0.129635	0.553189	-0.234342	0.81472	0.958053	SL4.0ch01	32857627	32863274	-	Solyc01g022740.3		F-box domain-containing protein	101251313							42.5709	76.2757	43.7821	33.6366	60.0528	55.3608
Solyc01g022750.3	594.191	0.430812	0.48057	0.896461	0.370007	0.797819	SL4.0ch01	32950355	32956796	-	Solyc01g022750.3			101251020	GO:0005747	mitochondrial respiratory chain complex I			GO:0006979	response to oxidative stress	371.935	759.066	387.303	891.369	438.296	717.174
Solyc01g028800.3	2.00624	1.96231	2.27105	0.864055	0.387558	0.811542	SL4.0ch01	37326197	37330501	+	Solyc01g028800.3										1.12029	1.23025	0	0	7.17048	2.5164
Solyc01g028803.1	21.8286	1.1148	0.78722	1.41612	0.15674	0.567876	SL4.0ch01	37868787	37871625	+	Solyc01g028803.1										14.5637	14.763	11.7875	18.9206	56.4675	14.4693
Solyc01g028807.1	342.15	1.56914	0.510067	3.07634	0.00209556	0.0472226	SL4.0ch01	37890190	37894827	+	Solyc01g028807.1										213.975	146.4	156.605	428.866	830.879	276.175
Solyc01g028810.3	11317.9	-0.913364	0.47335	-1.92957	0.0536597	0.342347	SL4.0ch01	37223342	37228486	+	Solyc01g028810.3			101253117	GO:0009570, GO:0022626	chloroplast stroma, cytosolic ribosome	GO:0005524	ATP binding	GO:0051085, GO:0006457, GO:0042026	chaperone cofactor-dependent protein refolding, protein folding, protein refolding	13971.1	7449.19	22936.8	8025.83	7833.75	7690.74
Solyc01g028830.3	71.845	0.271859	0.484682	0.560901	0.574865	0.899629	SL4.0ch01	37046394	37050190	+	Solyc01g028830.3		Protein kinase domain-containing protein	101253412			GO:0005524, GO:0004674	ATP binding, protein serine/threonine kinase activity			61.6158	86.1177	47.1499	84.7922	81.5642	69.8301
Solyc01g028860.3	2871.89	-1.25636	0.43624	-2.87997	0.00397717	0.073631	SL4.0ch01	36926731	36931286	+	Solyc01g028860.3		YTH domain-containing protein	101253713	GO:0005737	cytoplasm	GO:0003729	mRNA binding	GO:0061157	mRNA destabilization	4487.87	2606.91	5051.78	1315.33	2259.6	1509.84
Solyc01g028870.3	679.82	0.491642	0.562639	0.873815	0.382219	0.807622	SL4.0ch01	36873261	36881858	-	Solyc01g028870.3		NusB domain-containing protein	101254024	GO:0009507	chloroplast	GO:0003723	RNA binding	GO:0006353, GO:0006355, GO:0031564	DNA-templated transcription, termination, regulation of transcription, DNA-templated, transcription antitermination	292.395	852.566	550.644	1107.2	357.628	918.485
Solyc01g028900.3	1318.3	-0.651858	0.408623	-1.59526	0.110655	0.485133	SL4.0ch01	36653829	36663649	+	Solyc01g028900.3		Transket_pyr domain-containing protein	101254327	GO:0005947	mitochondrial alpha-ketoglutarate dehydrogenase complex	GO:0003824	catalytic activity	GO:0009083, GO:0007584	branched-chain amino acid catabolic process, response to nutrient	1500.06	1160.13	2173.95	1213.72	879.28	982.654
Solyc01g028930.4	193.978	0.591815	0.452308	1.30843	0.190727	0.614895	SL4.0ch01	35741986	35753055	-	Solyc01g028930.4										115.39	175.926	173.444	278.202	154.165	266.738
Solyc01g028965.1	0.280654	-1.81318	4.08047	-0.444356	0.656785	0.899629	SL4.0ch01	35601373	35601769	+	Solyc01g028965.1										0	0	1.68393	0	0	0
Solyc01g034020.3	437.921	-0.143728	0.413618	-0.347491	0.728223	0.930352	SL4.0ch01	33122620	33134664	-	Solyc01g034020.3		Serine/threonine-protein phosphatase	101257003			GO:0106306, GO:0106307	protein serine phosphatase activity, protein threonine phosphatase activity			482.844	594.212	301.423	410.646	438.296	400.107
Solyc01g034150.4	50.0382	0.399695	0.722392	0.553293	0.580062	0.899629	SL4.0ch01	34033554	34051546	-	Solyc01g034150.4										38.0898	30.7563	60.6214	22.4244	115.624	32.7132
Solyc01g044270.3	155.109	-0.548369	0.524116	-1.04628	0.295434	0.734786	SL4.0ch01	38456389	38459592	+	Solyc01g044270.3		J domain-containing protein	101261851							259.907	143.94	148.186	100.91	197.188	80.5248
Solyc01g044340.3	17.0735	0.623531	0.845819	0.737193	0.461005	0.851039	SL4.0ch01	38612521	38613226	+	Solyc01g044340.3										21.2855	13.5328	5.05178	9.81067	31.3708	21.3894
Solyc01g044350.3	137.996	-0.0136271	0.442564	-0.0307912	0.975436	0.991995	SL4.0ch01	38613937	38617619	+	Solyc01g044350.3										142.276	163.624	109.455	119.13	178.366	115.125
Solyc01g044360.4	1197.52	-1.01493	0.528914	-1.91889	0.0549986	0.346724	SL4.0ch01	38653742	38665478	+	Solyc01g044360.4										2535.21	837.803	1433.02	547.295	1187.61	644.198
Solyc01g044365.1	8.43391	-1.09342	1.02388	-1.06792	0.285558	0.729109	SL4.0ch01	38668009	38671325	+	Solyc01g044365.1										6.72172	20.9143	6.73571	7.70838	5.37786	3.1455
Solyc01g044370.3	1.30153	1.07554	2.44917	0.439145	0.660556	0.900825	SL4.0ch01	38691553	38693589	-	Solyc01g044370.3										0	2.46051	0	1.40152	2.68893	1.2582
Solyc01g044375.1	0.485485	0.299253	4.01777	0.0744825	0.940626	0.991995	SL4.0ch01	38693731	38696466	-	Solyc01g044375.1										1.12029	0	0	0	1.79262	0
Solyc01g044490.4	348.237	0.446554	0.495813	0.90065	0.367774	0.795301	SL4.0ch01	39472790	39497281	+	Solyc01g044490.4										199.411	286.649	399.091	561.31	225.87	417.093
Solyc01g044551.1	0.801841	-3.58373	3.69791	-0.969124	0.332483	0.770752	SL4.0ch01	40030519	40034449	+	Solyc01g044551.1										1.12029	3.69076	0	0	0	0
Solyc01g044556.1	11.9058	0.655874	0.851502	0.770255	0.441148	0.844212	SL4.0ch01	40151209	40154048	-	Solyc01g044556.1										8.9623	8.61177	10.1036	11.913	22.4077	9.43649
Solyc01g044558.1	18.3895	2.03158	0.867241	2.34258	0.0191508	0.194595	SL4.0ch01	40154240	40156947	-	Solyc01g044558.1										8.9623	7.38152	5.05178	16.1175	56.4675	16.3566
Solyc01g049650.3	331.374	-0.638366	0.439416	-1.45276	0.146291	0.548199	SL4.0ch01	41009643	41011950	+	Solyc01g049650.3		Pyruvate kinase		GO:0016021, GO:0005634	integral component of membrane, nucleus	GO:0005524, GO:0016301, GO:0000287, GO:0030955, GO:0004743	ATP binding, kinase activity, magnesium ion binding, potassium ion binding, pyruvate kinase activity			365.214	290.34	555.696	316.044	199.877	261.076
Solyc01g049680.3	433.654	-0.0577804	0.383414	-0.1507	0.880213	0.975911	SL4.0ch01	41222213	41223516	-	Solyc01g049680.3				GO:0005634	nucleus	GO:0000981, GO:0032422, GO:0000977	DNA-binding transcription factor activity, RNA polymerase II-specific, purine-rich negative regulatory element binding, RNA polymerase II transcription regulatory region sequence-specific DNA binding	GO:0006357	regulation of transcription by RNA polymerase II	376.417	420.747	530.437	503.147	371.072	400.107
Solyc01g049690.4	124.258	0.119145	0.421042	0.282976	0.777195	0.94991	SL4.0ch01	41237076	41238072	-	Solyc01g049690.4										116.51	99.6505	141.45	128.239	145.202	114.496
Solyc01g049770.3	14.1801	-1.6839	0.983802	-1.71162	0.0869661	0.43373	SL4.0ch01	41736715	41737202	+	Solyc01g049770.3										6.72172	11.0723	47.1499	5.6061	10.7557	3.7746
Solyc01g049810.4	5.18721	-0.149486	1.14104	-0.131008	0.895769	0.982608	SL4.0ch01	42011192	42013073	+	Solyc01g049810.4										6.72172	6.15127	3.36785	4.20457	6.27417	4.4037
Solyc01g049880.3	7.48644	0.663445	1.07566	0.616777	0.537382	0.881499	SL4.0ch01	42088159	42090408	-	Solyc01g049880.3										2.24057	3.69076	11.7875	7.00762	10.7557	9.43649
Solyc01g049890.3	4197.87	-0.922227	0.415756	-2.21819	0.0265418	0.234947	SL4.0ch01	42198838	42206937	-	Solyc01g049890.3			101267442	GO:0016021	integral component of membrane					4989.76	4141.03	7357.07	3443.54	2119.77	3136.06
Solyc01g049910.4	21.3813	-0.761938	0.754615	-1.0097	0.312638	0.754103	SL4.0ch01	42498057	42520944	-	Solyc01g049910.4										23.526	13.5328	43.7821	18.9206	19.7188	8.80739
Solyc01g049920.2	0.905804	1.56763	3.65552	0.42884	0.66804	0.905714	SL4.0ch01	42712223	42712438	+	Solyc01g049920.2										0	1.23025	0	4.20457	0	0
Solyc01g049960.4	562.877	-0.450838	0.478301	-0.942583	0.345894	0.782127	SL4.0ch01	43058918	43077190	-	Solyc01g049960.4										627.361	373.997	949.735	597.75	341.494	486.923
Solyc01g050010.3	24.3062	0.491044	0.660977	0.742906	0.457538	0.84827	SL4.0ch01	43143640	43145300	+	Solyc01g050010.3										19.0449	29.5261	11.7875	28.0305	25.993	31.455
Solyc01g050040.4	95.7226	0.317357	0.567897	0.558828	0.576279	0.899629	SL4.0ch01	43509587	43511024	-	Solyc01g050040.4										39.2101	124.256	92.616	133.846	69.9122	114.496
Solyc01g050045.1	1.35801	1.16521	2.76904	0.4208	0.673901	0.908611	SL4.0ch01	43511036	43511918	-	Solyc01g050045.1		Retrotrans_gag domain-containing protein								0	2.46051	0	2.10229	3.58524	0
Solyc01g050050.1	0.29877	1.26103	4.01777	0.313862	0.753626	0.938231	SL4.0ch01	43734581	43734793	+	Solyc01g050050.1										0	0	0	0	1.79262	0
Solyc01g050070.4	75.3751	-0.690869	0.501327	-1.37808	0.168178	0.584884	SL4.0ch01	43728900	43751674	-	Solyc01g050070.4										105.307	57.8219	116.191	58.1632	66.3269	48.4407
Solyc01g056250.2	0.280654	-1.81318	4.08047	-0.444356	0.656785	0.899629	SL4.0ch01	45943106	45943720	-	Solyc01g056250.2										0	0	1.68393	0	0	0
Solyc01g056320.1	1.269	-1.78811	2.80754	-0.636895	0.524193	0.877195	SL4.0ch01	46608549	46608719	+	Solyc01g056320.1										3.36086	2.46051	0	0	1.79262	0
Solyc01g056340.4	31.3972	0.174936	0.87535	0.199847	0.8416	0.959915	SL4.0ch01	46851339	46871997	+	Solyc01g056340.4										3.36086	33.2168	52.2017	21.0229	54.6749	23.9058
Solyc01g056480.3	6.93902	0.555918	1.06664	0.521187	0.602237	0.899629	SL4.0ch01	47667405	47667987	-	Solyc01g056480.3										4.48115	7.38152	5.05178	9.81067	3.58524	11.3238
Solyc01g056520.3	244.017	0.73739	0.520257	1.41736	0.156378	0.567739	SL4.0ch01	47804229	47844871	-	Solyc01g056520.3		Importin N-terminal domain-containing protein	101262148	GO:0005737, GO:0005643	cytoplasm, nuclear pore	GO:0005049, GO:0031267	nuclear export signal receptor activity, small GTPase binding	GO:0006611	protein export from nucleus	154.6	177.157	217.227	160.474	505.519	249.123
Solyc01g056530.2	0.615127	-3.19975	4.00158	-0.79962	0.423931	0.835751	SL4.0ch01	47859625	47861604	+	Solyc01g056530.2				GO:0005887	integral component of plasma membrane	GO:0035673	oligopeptide transmembrane transporter activity			0	3.69076	0	0	0	0
Solyc01g056570.3	238.748	0.739779	0.646127	1.14494	0.252232	0.691656	SL4.0ch01	47964669	47974740	-	Solyc01g056570.3		Ankyrin_rpt-contain_dom domain-containing protein	101261550							203.892	282.958	48.8339	168.183	456.222	272.4
Solyc01g056600.2	7.64585	1.1589	1.09791	1.05554	0.291177	0.733266	SL4.0ch01	48263385	48264150	+	Solyc01g056600.2										1.12029	4.92101	8.41963	7.00762	14.341	10.0656
Solyc01g056610.1	0.704808	1.0721	3.45289	0.310493	0.756186	0.939287	SL4.0ch01	48273843	48274070	+	Solyc01g056610.1										0	1.23025	0	2.10229	0.89631	0
Solyc01g056620.4	52.5118	0.685837	0.530242	1.29344	0.195858	0.621899	SL4.0ch01	48287694	48295507	+	Solyc01g056620.4										48.1724	46.7496	25.2589	56.061	75.29	63.5391
Solyc01g056657.1	0.280654	-1.81318	4.08047	-0.444356	0.656785	0.899629	SL4.0ch01	48620131	48621663	+	Solyc01g056657.1										0	0	1.68393	0	0	0
Solyc01g056690.4	127.444	-0.195222	0.425647	-0.458648	0.646487	0.899629	SL4.0ch01	49184801	49200084	-	Solyc01g056690.4										151.239	102.111	154.921	109.319	128.172	118.9
Solyc01g056720.4	119.078	-0.0610114	0.470183	-0.129761	0.896756	0.983139	SL4.0ch01	49540917	49550964	-	Solyc01g056720.4										118.75	79.9665	166.709	114.925	99.4904	134.627
Solyc01g056730.3	1.52488	0.412044	2.12325	0.194063	0.846127	0.961926	SL4.0ch01	49709497	49710450	+	Solyc01g056730.3										2.24057	0	1.68393	2.80305	1.79262	0.6291
Solyc01g056750.1	1.02018	3.0617	2.93981	1.04146	0.29766	0.737484	SL4.0ch01	49723119	49725361	+	Solyc01g056750.1										0	0	0	2.80305	2.68893	0.6291
Solyc01g056760.3	6.2402	1.03996	1.30408	0.797466	0.425181	0.835966	SL4.0ch01	49731025	49737152	+	Solyc01g056760.3										2.24057	9.84203	0	5.6061	7.17048	12.582
Solyc01g056770.1	1.53462	0.109598	2.13601	0.0513099	0.959079	0.991995	SL4.0ch01	49743859	49744065	+	Solyc01g056770.1										1.12029	0	3.36785	1.40152	2.68893	0.6291
Solyc01g056780.3	95.6596	-0.949053	0.515106	-1.84244	0.0654105	0.377479	SL4.0ch01	49802386	49803609	+	Solyc01g056780.3			101259190	GO:0005762	mitochondrial large ribosomal subunit	GO:0003735	structural constituent of ribosome	GO:0006412	translation	104.187	151.321	122.927	91.099	35.8524	68.5719
Solyc01g056790.3	1.31449	-0.412046	2.46421	-0.167212	0.867203	0.97036	SL4.0ch01	49805170	49807532	+	Solyc01g056790.3		Exostosin domain-containing protein		GO:0000139, GO:0016021	Golgi membrane, integral component of membrane	GO:0016757	glycosyltransferase activity	GO:0006486	protein glycosylation	0	1.23025	3.36785	1.40152	0	1.8873
Solyc01g056800.1	0.813704	-0.0688555	3.29526	-0.0208953	0.983329	0.993731	SL4.0ch01	49815373	49815864	+	Solyc01g056800.1										0	2.46051	0	0	1.79262	0.6291
Solyc01g056810.4	14.8926	-0.556721	0.759859	-0.732663	0.463764	0.85259	SL4.0ch01	50003125	50013425	-	Solyc01g056810.4										14.5637	13.5328	25.2589	14.0152	12.5483	9.43649
Solyc01g056830.3	3.06682	-2.59151	2.23713	-1.15841	0.246698	0.686451	SL4.0ch01	50025872	50028584	-	Solyc01g056830.3										2.24057	0	13.4714	0	2.68893	0
Solyc01g056850.3	8.06391	-2.8161	1.29137	-2.1807	0.0292053	0.249836	SL4.0ch01	50241563	50248332	-	Solyc01g056850.3		Catalyzes the ATP-dependent amination of UTP to CTP with either L-glutamine or ammonia as the source of nitrogen.	101257698			GO:0005524, GO:0003883, GO:0042802	ATP binding, CTP synthase activity, identical protein binding	GO:0044210, GO:0006241, GO:0006541, GO:0019856	'de novo' CTP biosynthetic process, CTP biosynthetic process, glutamine metabolic process, pyrimidine nucleobase biosynthetic process	5.60144	9.84203	26.9428	4.20457	1.79262	0
Solyc01g056890.1	0.29877	1.26103	4.01777	0.313862	0.753626	0.938231	SL4.0ch01	50653711	50654226	+	Solyc01g056890.1				GO:0009535	chloroplast thylakoid membrane					0	0	0	0	1.79262	0
Solyc01g056940.4	9.69285	0.858873	1.07602	0.798198	0.424756	0.835751	SL4.0ch01	50859088	50859841	+	Solyc01g056940.4										7.84201	6.15127	6.73571	22.4244	1.79262	13.2111
Solyc01g056990.3	1.95074	-0.248023	1.90493	-0.130201	0.896408	0.982904	SL4.0ch01	51123228	51136228	+	Solyc01g056990.3		Spindle and kinetochore-associated protein 3		GO:0005737, GO:0000940, GO:0005819	cytoplasm, outer kinetochore, spindle			GO:0007049, GO:0007059	cell cycle, chromosome segregation	2.24057	2.46051	1.68393	2.80305	0	2.5164
Solyc01g057000.3	15282.6	1.50334	0.551124	2.72778	0.00637627	0.0987449	SL4.0ch01	51153163	51155590	+	Solyc01g057000.3		Usp domain-containing protein	101256409							6799.02	10710.6	6400.6	33778.8	7968.2	26038.4
Solyc01g057003.1	1.32766	-4.27479	3.14292	-1.36013	0.173788	0.593093	SL4.0ch01	51164947	51170992	+	Solyc01g057003.1		RT_RNaseH_2 domain-containing protein								0	1.23025	6.73571	0	0	0
Solyc01g057010.1	0.186715	-1.81318	4.08047	-0.444356	0.656785	0.899629	SL4.0ch01	51188156	51189328	+	Solyc01g057010.1			101256117							1.12029	0	0	0	0	0
Solyc01g057020.3	55.2615	0.103881	0.585879	0.177308	0.859266	0.966921	SL4.0ch01	51203861	51204997	+	Solyc01g057020.3						GO:0070300	phosphatidic acid binding	GO:0034196, GO:1990052	acylglycerol transport, ER to chloroplast lipid transport	72.8187	47.9799	38.7303	30.8335	60.0528	81.1538
Solyc01g057090.4	326.618	-0.45985	0.470345	-0.977688	0.328229	0.767542	SL4.0ch01	51601463	51623953	-	Solyc01g057090.4										382.018	212.834	540.54	288.013	220.492	315.808
Solyc01g057150.1	0.149385	0.110369	4.08047	0.027048	0.978421	0.991995	SL4.0ch01	52609646	52609924	-	Solyc01g057150.1				GO:0016021	integral component of membrane					0	0	0	0	0.89631	0
Solyc01g057160.1	2.45294	0.257873	2.01367	0.128061	0.898101	0.98352	SL4.0ch01	52610980	52611180	+	Solyc01g057160.1										3.36086	0	3.36785	0	3.58524	4.4037
Solyc01g057165.1	24.3107	-1.52111	0.709509	-2.14389	0.0320414	0.262601	SL4.0ch01	52685398	52688980	+	Solyc01g057165.1										17.9246	43.0589	47.1499	9.1099	17.9262	10.6947
Solyc01g057200.4	67.5774	-2.44716	0.603943	-4.05198	5.07856e-05	0.00332563	SL4.0ch01	52956115	52958191	-	Solyc01g057200.4										107.548	51.6706	183.548	16.1175	23.3041	23.2767
Solyc01g057210.3	146.438	-0.197132	0.515863	-0.382141	0.702357	0.919258	SL4.0ch01	53079911	53083865	+	Solyc01g057210.3		Protein-serine/threonine kinase	101253414	GO:0005759, GO:0005739	mitochondrial matrix, mitochondrion	GO:0005524, GO:0004740	ATP binding, pyruvate dehydrogenase (acetyl-transferring) kinase activity	GO:0006468, GO:0010906	protein phosphorylation, regulation of glucose metabolic process	116.51	254.662	97.6677	151.365	151.476	106.947
Solyc01g057270.4	0.408358	-0.0774242	4.05021	-0.0191161	0.984748	0.994255	SL4.0ch01	53533919	53544661	+	Solyc01g057270.4										1.12029	0	0	0.700762	0	0.6291
Solyc01g057300.2	0.280654	-1.81318	4.08047	-0.444356	0.656785	0.899629	SL4.0ch01	53696500	53699268	-	Solyc01g057300.2		BHLH domain-containing protein	101250045	GO:0022627, GO:0005634	cytosolic small ribosomal subunit, nucleus	GO:0003700, GO:0046983, GO:0003735	DNA-binding transcription factor activity, protein dimerization activity, structural constituent of ribosome	GO:0009960, GO:0000028	endosperm development, ribosomal small subunit assembly	0	0	1.68393	0	0	0
Solyc01g057310.4	4.61704	-2.52973	1.51859	-1.66584	0.0957444	0.455004	SL4.0ch01	53724843	53732486	-	Solyc01g057310.4										13.4434	4.92101	5.05178	0.700762	3.58524	0
Solyc01g057320.3	0.882933	-0.17276	2.87616	-0.0600662	0.952103	0.991995	SL4.0ch01	53735214	53743004	-	Solyc01g057320.3										1.12029	0	1.68393	0.700762	1.79262	0
Solyc01g057340.3	30.6222	-0.247259	0.587784	-0.420664	0.674001	0.908611	SL4.0ch01	53765609	53774733	-	Solyc01g057340.3				GO:0016021	integral component of membrane					38.0898	24.6051	37.0464	22.4244	31.3708	30.1968
Solyc01g057390.2	6.35529	-6.55299	2.02496	-3.23611	0.00121169	0.0329712	SL4.0ch01	54079687	54081139	-	Solyc01g057390.2										17.9246	0	20.2071	0	0	0
Solyc01g057395.1	2.52472	-5.20909	2.5433	-2.04816	0.0405441	0.295687	SL4.0ch01	54081422	54081696	-	Solyc01g057395.1										3.36086	0	11.7875	0	0	0
Solyc01g057430.3	3.7908	-0.856382	1.54396	-0.554666	0.579123	0.899629	SL4.0ch01	54164378	54165061	-	Solyc01g057430.3										3.36086	6.15127	5.05178	2.80305	5.37786	0
Solyc01g057440.3	14.7062	-0.0839495	0.900447	-0.0932309	0.92572	0.991995	SL4.0ch01	54195690	54197742	-	Solyc01g057440.3										6.72172	13.5328	25.2589	9.81067	25.993	6.9201
Solyc01g057445.1	101.347	0.195214	0.560306	0.348406	0.727535	0.930352	SL4.0ch01	54262204	54263229	+	Solyc01g057445.1										52.6535	116.874	114.507	150.664	58.2601	115.125
Solyc01g057520.4	139.086	0.79341	0.621896	1.27579	0.202029	0.630605	SL4.0ch01	54532365	54543276	+	Solyc01g057520.4										178.126	95.9598	30.3107	128.239	210.633	191.246
Solyc01g057527.1	0.532357	2.1195	3.96844	0.534088	0.59328	0.899629	SL4.0ch01	54692197	54694671	+	Solyc01g057527.1										0	0	0	1.40152	1.79262	0
Solyc01g057570.3	69.6736	-0.264178	0.466262	-0.566587	0.570995	0.897935	SL4.0ch01	55157414	55164842	+	Solyc01g057570.3		Fe2OG dioxygenase domain-containing protein	101249956			GO:0016491	oxidoreductase activity			60.4955	78.7362	89.2481	62.3678	57.3638	69.8301
Solyc01g057680.4	10.138	-0.0953142	1.38703	-0.068718	0.945214	0.991995	SL4.0ch01	56695443	56702293	+	Solyc01g057680.4										2.24057	25.8353	3.36785	10.5114	0	18.873
Solyc01g057705.1	0.10485	0.110369	4.08047	0.027048	0.978421	0.991995	SL4.0ch01	56718310	56721512	-	Solyc01g057705.1										0	0	0	0	0	0.6291
Solyc01g057707.1	16.6796	-2.54462	0.797706	-3.18992	0.00142313	0.0365607	SL4.0ch01	56733238	56741562	-	Solyc01g057707.1										16.8043	28.2958	40.4142	6.30686	4.48155	3.7746
Solyc01g057760.4	355.593	0.464325	0.549303	0.845298	0.397944	0.818361	SL4.0ch01	56844804	56853371	+	Solyc01g057760.4										394.341	223.906	277.848	195.513	711.67	330.277
Solyc01g057770.3	58.5275	-1.40275	0.738828	-1.89862	0.0576147	0.354661	SL4.0ch01	56906637	56910569	+	Solyc01g057770.3				GO:0016021, GO:0005886	integral component of membrane, plasma membrane	GO:0005452, GO:0022857	inorganic anion exchanger activity, transmembrane transporter activity	GO:0050801, GO:0055085	ion homeostasis, transmembrane transport	142.276	66.4337	45.466	13.3145	65.4306	18.2439
Solyc01g057780.3	299.239	0.228038	0.434373	0.524981	0.599596	0.899629	SL4.0ch01	57092396	57098269	-	Solyc01g057780.3			101264457			GO:0046872	metal ion binding			213.975	278.037	335.101	253.676	440.984	273.658
Solyc01g057785.1	0.186715	-1.81318	4.08047	-0.444356	0.656785	0.899629	SL4.0ch01	57151570	57152178	-	Solyc01g057785.1										1.12029	0	0	0	0	0
Solyc01g057830.3	969.535	-0.607661	0.484014	-1.25546	0.209312	0.640295	SL4.0ch01	57264027	57268863	+	Solyc01g057830.3			101247851	GO:0009570, GO:0022627	chloroplast stroma, cytosolic small ribosomal subunit	GO:0003729, GO:0003735	mRNA binding, structural constituent of ribosome	GO:0006412	translation	826.772	1273.31	1412.81	1095.99	402.443	805.877
Solyc01g057840.3	92.3846	0.275857	0.545939	0.505289	0.613356	0.899629	SL4.0ch01	57278768	57285079	-	Solyc01g057840.3										107.548	55.3614	87.5642	60.9663	154.165	88.703
Solyc01g057850.4	52.7763	-0.177133	0.771691	-0.229539	0.81845	0.958053	SL4.0ch01	57299889	57313024	-	Solyc01g057850.4										104.187	24.6051	38.7303	19.6213	96.8015	32.7132
Solyc01g057853.1	8.79378	-0.124264	0.946711	-0.131258	0.895571	0.982523	SL4.0ch01	57324349	57325561	+	Solyc01g057853.1										10.0826	12.3025	5.05178	10.5114	5.37786	9.43649
Solyc01g057857.1	0.561309	-3.01613	4.01424	-0.751359	0.452437	0.844212	SL4.0ch01	57352131	57352819	+	Solyc01g057857.1										0	0	3.36785	0	0	0
Solyc01g057900.3	341.454	0.339702	0.46672	0.72785	0.466706	0.854646	SL4.0ch01	57370600	57407985	-	Solyc01g057900.3		HECT-type E3 ubiquitin transferase	101246856			GO:0061630	ubiquitin protein ligase activity	GO:0000209, GO:0006511	protein polyubiquitination, ubiquitin-dependent protein catabolic process	333.846	285.419	284.584	239.661	590.668	314.55
Solyc01g057910.3	3.24608	-0.545018	1.37454	-0.396509	0.69173	0.917832	SL4.0ch01	57551769	57553470	+	Solyc01g057910.3			101246560	GO:0005634	nucleus	GO:0003700, GO:0043565	DNA-binding transcription factor activity, sequence-specific DNA binding	GO:0006355	regulation of transcription, DNA-templated	4.48115	3.69076	3.36785	2.10229	2.68893	3.1455
Solyc01g058010.3	15.2387	1.02445	0.947878	1.08079	0.279792	0.721593	SL4.0ch01	58186183	58190958	+	Solyc01g058010.3		Invertase that cleaves sucrose into glucose and fructose.				GO:0033926, GO:0004575, GO:0004842	glycopeptide alpha-N-acetylgalactosaminidase activity, sucrose alpha-glucosidase activity, ubiquitin-protein transferase activity	GO:0005987	sucrose catabolic process	11.2029	13.5328	5.05178	6.30686	42.1266	13.2111
Solyc01g058020.4	12.3318	1.2989	0.924757	1.40459	0.160144	0.57371	SL4.0ch01	58191031	58191982	+	Solyc01g058020.4										7.84201	9.84203	3.36785	10.5114	30.4745	11.9529
Solyc01g058030.2	0.672411	-3.31079	3.45778	-0.957491	0.338319	0.775697	SL4.0ch01	58192346	58193576	-	Solyc01g058030.2		Fe2OG dioxygenase domain-containing protein	101261151			GO:0052634, GO:0051213, GO:0031418, GO:0046872	C-19 gibberellin 2-beta-dioxygenase activity, dioxygenase activity, L-ascorbic acid binding, metal ion binding	GO:0045487, GO:0009416	gibberellin catabolic process, response to light stimulus	1.12029	1.23025	1.68393	0	0	0
Solyc01g058040.2	0.895781	-3.72769	3.56487	-1.04567	0.295712	0.73505	SL4.0ch01	58197934	58198301	-	Solyc01g058040.2										0	3.69076	1.68393	0	0	0
Solyc01g058060.1	0.350381	1.53214	3.99901	0.383129	0.701624	0.919198	SL4.0ch01	58233581	58233793	+	Solyc01g058060.1				GO:0022627	cytosolic small ribosomal subunit	GO:0003735	structural constituent of ribosome	GO:0000028	ribosomal small subunit assembly	0	0	0	2.10229	0	0
Solyc01g058140.3	298.298	-0.481952	0.37325	-1.29123	0.196623	0.622895	SL4.0ch01	58657043	58673754	+	Solyc01g058140.3			778260	GO:0016021	integral component of membrane	GO:0008422	beta-glucosidase activity	GO:0005975	carbohydrate metabolic process	357.372	342.01	343.521	205.323	269.789	271.771
Solyc01g058160.3	5.90155	-1.37856	1.3677	-1.00794	0.313485	0.754712	SL4.0ch01	58722899	58725240	+	Solyc01g058160.3			101259666							12.3232	9.84203	3.36785	0	3.58524	6.291
Solyc01g058170.4	8.13993	-0.605404	1.00215	-0.604108	0.545772	0.885932	SL4.0ch01	58725432	58726767	+	Solyc01g058170.4										16.8043	7.38152	5.05178	5.6061	8.9631	5.0328
Solyc01g058190.4	740.857	0.813241	0.473554	1.71731	0.0859219	0.431375	SL4.0ch01	58768857	58771548	+	Solyc01g058190.4										348.409	750.455	513.598	1255.06	598.735	978.879
Solyc01g058200.3	298.349	0.811296	0.470763	1.72336	0.0848228	0.428716	SL4.0ch01	58771180	58771572	-	Solyc01g058200.3										160.201	297.721	191.968	503.848	243.796	392.558
Solyc01g058205.1	43.6467	0.671755	0.686448	0.978594	0.32778	0.767112	SL4.0ch01	58773243	58775654	-	Solyc01g058205.1										40.3303	51.6706	8.41963	44.8488	49.297	67.3137
Solyc01g058225.1	4.11471	-5.91491	2.26355	-2.61311	0.00897217	0.122146	SL4.0ch01	58841195	58843590	+	Solyc01g058225.1										4.48115	0	20.2071	0	0	0
Solyc01g058240.1	0.280654	-1.81318	4.08047	-0.444356	0.656785	0.899629	SL4.0ch01	58934730	58934906	+	Solyc01g058240.1										0	0	1.68393	0	0	0
Solyc01g058245.1	0.467369	-2.77659	4.03328	-0.688421	0.491188	0.864948	SL4.0ch01	58943239	58948129	+	Solyc01g058245.1										1.12029	0	1.68393	0	0	0
Solyc01g058260.4	366.754	1.3493	0.535303	2.52064	0.0117142	0.144258	SL4.0ch01	59095702	59100497	-	Solyc01g058260.4										170.284	311.254	138.082	295.722	829.087	456.097
Solyc01g058270.3	11.4965	-1.43201	0.939514	-1.5242	0.127458	0.516747	SL4.0ch01	59106138	59112905	+	Solyc01g058270.3		Cas1_AcylT domain-containing protein	101268423	GO:0005794, GO:0016021	Golgi apparatus, integral component of membrane	GO:0016407	acetyltransferase activity	GO:0005975, GO:0009834, GO:1990937, GO:0045492, GO:0010411	carbohydrate metabolic process, plant-type secondary cell wall biogenesis, xylan acetylation, xylan biosynthetic process, xyloglucan metabolic process	12.3232	6.15127	31.9946	6.30686	7.17048	5.0328
Solyc01g058280.4	285.916	0.646819	0.432412	1.49584	0.134695	0.529755	SL4.0ch01	59113171	59117002	-	Solyc01g058280.4										165.803	237.439	266.06	440.779	251.863	353.554
Solyc01g058320.4	7.35118	-0.844874	1.11694	-0.756417	0.449399	0.844212	SL4.0ch01	59260951	59263054	+	Solyc01g058320.4										3.36086	14.763	10.1036	3.50381	9.85941	2.5164
Solyc01g058350.1	3.46585	-0.415198	1.6548	-0.250906	0.801887	0.958053	SL4.0ch01	59514010	59514291	-	Solyc01g058350.1										10.0826	0	1.68393	1.40152	4.48155	3.1455
Solyc01g058390.3	121.381	-0.344309	0.449086	-0.766689	0.443267	0.844212	SL4.0ch01	59577480	59583521	-	Solyc01g058390.3			101267552	GO:0005829	cytosol	GO:0005524, GO:0004335	ATP binding, galactokinase activity	GO:0006012	galactose metabolic process	142.276	97.19	168.393	117.728	86.9421	115.754
Solyc01g058450.3	157.268	0.487408	0.47599	1.02399	0.305841	0.746438	SL4.0ch01	59718730	59737106	+	Solyc01g058450.3			101267262	GO:0005634, GO:1990904	nucleus, ribonucleoprotein complex	GO:0003676, GO:0003723	nucleic acid binding, RNA binding	GO:0000398	mRNA splicing, via spliceosome	128.833	100.881	163.341	119.13	252.759	178.664
Solyc01g058470.1	8.98993	0.304527	0.982856	0.309839	0.756684	0.939548	SL4.0ch01	59934253	59934447	-	Solyc01g058470.1				GO:0016021	integral component of membrane					7.84201	6.15127	10.1036	8.40914	17.0299	4.4037
Solyc01g058520.4	2.95656	-1.30973	1.74754	-0.74947	0.453574	0.8448	SL4.0ch01	60041417	60043048	-	Solyc01g058520.4										3.36086	2.46051	6.73571	0.700762	4.48155	0
Solyc01g058530.4	9.52399	-1.62884	0.965997	-1.68618	0.091762	0.445447	SL4.0ch01	60043593	60044269	-	Solyc01g058530.4										22.4057	7.38152	13.4714	4.90533	2.68893	6.291
Solyc01g058540.3	0.415564	1.75492	3.98596	0.440275	0.659738	0.90029	SL4.0ch01	60052506	60054037	-	Solyc01g058540.3		WRKY domain-containing protein	101253121	GO:0005634	nucleus	GO:0003700, GO:0043565	DNA-binding transcription factor activity, sequence-specific DNA binding			0	0	0	0.700762	1.79262	0
Solyc01g058597.1	11.9446	0.973968	0.858697	1.13424	0.256694	0.696496	SL4.0ch01	60568561	60574518	-	Solyc01g058597.1										11.2029	6.15127	6.73571	21.7236	10.7557	15.0984
Solyc01g058660.1	0.467369	-2.77659	4.03328	-0.688421	0.491188	0.864948	SL4.0ch01	60584960	60585387	-	Solyc01g058660.1										1.12029	0	1.68393	0	0	0
Solyc01g058670.3	259.12	0.528921	0.570726	0.926751	0.354056	0.790587	SL4.0ch01	60700769	60702324	-	Solyc01g058670.3			101265062	GO:0005634	nucleus	GO:0046983	protein dimerization activity	GO:0006355	regulation of transcription, DNA-templated	185.968	373.997	75.7767	290.816	315.501	312.663
Solyc01g058673.1	2.33205	4.24969	2.33046	1.82354	0.0682218	0.386228	SL4.0ch01	60765815	60766864	-	Solyc01g058673.1										0	0	0	3.50381	9.85941	0.6291
Solyc01g058677.1	0.29877	1.26103	4.01777	0.313862	0.753626	0.938231	SL4.0ch01	60779738	60780284	+	Solyc01g058677.1										0	0	0	0	1.79262	0
Solyc01g058705.1	41.0998	0.171759	0.639421	0.268617	0.788224	0.952916	SL4.0ch01	61140013	61142601	-	Solyc01g058705.1										31.368	29.5261	55.5696	70.0762	24.2004	35.8587
Solyc01g058720.4	0.63487	0.894775	3.98063	0.224782	0.822149	0.958053	SL4.0ch01	61158289	61159119	-	Solyc01g058720.4										1.12029	0	0	0	2.68893	0
Solyc01g058730.4	491.338	-0.320291	0.468356	-0.683862	0.494063	0.866817	SL4.0ch01	61179538	61188774	-	Solyc01g058730.4										820.05	380.148	436.137	327.957	569.157	414.577
Solyc01g058740.2	0.933573	-3.80589	3.96937	-0.958813	0.337653	0.775697	SL4.0ch01	61407446	61416311	+	Solyc01g058740.2				GO:0005634	nucleus			GO:0045892, GO:0009737, GO:0007165	negative regulation of transcription, DNA-templated, response to abscisic acid, signal transduction	5.60144	0	0	0	0	0
Solyc01g059830.3	1212.98	1.21021	0.525062	2.30488	0.0211732	0.20728	SL4.0ch01	61829190	61833092	-	Solyc01g059830.3			101263745	GO:0009507, GO:0005777	chloroplast, peroxisome	GO:0003824	catalytic activity			575.828	957.137	663.467	2413.42	690.159	1977.89
Solyc01g059860.3	53.7785	2.31105	0.625686	3.69363	0.000221073	0.00943642	SL4.0ch01	62089254	62098031	-	Solyc01g059860.3			101263452			GO:0005524, GO:0009881, GO:0004672	ATP binding, photoreceptor activity, protein kinase activity	GO:0018298, GO:0006355, GO:0050896	protein-chromophore linkage, regulation of transcription, DNA-templated, response to stimulus	8.9623	22.1446	23.575	77.0838	60.0528	130.853
Solyc01g059870.4	55.2641	1.10771	0.769496	1.43953	0.149999	0.555587	SL4.0ch01	62126869	62134376	-	Solyc01g059870.4										26.8869	72.585	5.05178	58.1632	89.631	79.2666
Solyc01g059880.3	119.262	0.114327	0.512757	0.222964	0.823563	0.958053	SL4.0ch01	62136814	62142996	-	Solyc01g059880.3		ATP citrate synthase	101263147	GO:0005829	cytosol	GO:0003878, GO:0000166	ATP citrate synthase activity, nucleotide binding	GO:0006085, GO:0006633	acetyl-CoA biosynthetic process, fatty acid biosynthetic process	145.637	103.341	94.2999	65.8716	147.891	158.533
Solyc01g059920.4	46.1821	-0.256413	0.524772	-0.488618	0.625112	0.899629	SL4.0ch01	62516811	62527178	+	Solyc01g059920.4										64.9767	36.9076	48.8339	39.9434	43.0229	43.4079
Solyc01g059930.3	453.847	-0.422707	0.50766	-0.832657	0.405038	0.824331	SL4.0ch01	62531840	62534492	+	Solyc01g059930.3		Usp domain-containing protein	101261951							379.777	387.53	793.129	557.806	233.041	371.798
Solyc01g059965.1	1.99477	-3.81981	2.86675	-1.33246	0.18271	0.603243	SL4.0ch01	62572531	62574567	+	Solyc01g059965.1		Implicated in the defense of plants against pathogens.	543987	GO:0046658, GO:0005773	anchored component of plasma membrane, vacuole	GO:0042973	glucan endo-1,3-beta-D-glucosidase activity	GO:0005975, GO:0006952	carbohydrate metabolic process, defense response	0	11.0723	0	0	0.89631	0
Solyc01g060010.3	0.116794	0.110369	4.08047	0.027048	0.978421	0.991995	SL4.0ch01	62590318	62591157	-	Solyc01g060010.3										0	0	0	0.700762	0	0
Solyc01g060020.4	1.68953	-2.53016	2.68222	-0.94331	0.345523	0.782093	SL4.0ch01	62594996	62597083	-	Solyc01g060020.4										0	8.61177	0	0	0.89631	0.6291
Solyc01g060030.3	904.389	-1.21897	0.507308	-2.40282	0.0162691	0.176716	SL4.0ch01	62629628	62631550	+	Solyc01g060030.3			101261150							1045.23	676.639	2074.6	646.102	389.895	593.87
Solyc01g060040.3	94.6119	0.385616	0.592236	0.651119	0.51497	0.875929	SL4.0ch01	62636171	62641106	-	Solyc01g060040.3		Bromo domain-containing protein		GO:0005634	nucleus			GO:0007010, GO:0008360, GO:0006357	cytoskeleton organization, regulation of cell shape, regulation of transcription by RNA polymerase II	70.5781	86.1177	89.2481	49.7541	192.707	79.2666
Solyc01g060050.3	15.6931	0.598063	1.05092	0.569085	0.569299	0.897257	SL4.0ch01	62641414	62651420	-	Solyc01g060050.3										24.6463	2.46051	10.1036	4.20457	37.645	15.0984
Solyc01g060070.3	30.1724	-4.49941	0.984022	-4.57247	4.82006e-06	0.000584519	SL4.0ch01	62712265	62715267	-	Solyc01g060070.3			101260856	GO:0031359	integral component of chloroplast outer membrane	GO:0015171	amino acid transmembrane transporter activity			16.8043	123.025	33.6785	0.700762	1.79262	5.0328
Solyc01g060080.4	155.994	0.590662	0.469678	1.25759	0.20854	0.638731	SL4.0ch01	62728282	62730078	-	Solyc01g060080.4										90.7433	174.696	107.771	162.577	242.9	157.275
Solyc01g060090.1	22.2385	0.470402	0.728366	0.645831	0.518389	0.877021	SL4.0ch01	62744693	62759707	-	Solyc01g060090.1										22.4057	19.6841	13.4714	14.716	43.0229	20.1312
Solyc01g060100.2	0.803274	1.37721	3.31266	0.415742	0.677599	0.910548	SL4.0ch01	62773675	62776060	-	Solyc01g060100.2										1.12029	0	0	2.80305	0.89631	0
Solyc01g060130.3	223.624	0.864753	0.589796	1.46619	0.142597	0.543587	SL4.0ch01	62871162	62873230	+	Solyc01g060130.3		Involved in transport from the endoplasmic reticulum to the Golgi apparatus.	543958	GO:0030127, GO:0070971, GO:0005794	COPII vesicle coat, endoplasmic reticulum exit site, Golgi apparatus	GO:0005525, GO:0003924	GTP binding, GTPase activity	GO:0006888, GO:0006886, GO:0061024, GO:0070863, GO:0003400, GO:0016050	endoplasmic reticulum to Golgi vesicle-mediated transport, intracellular protein transport, membrane organization, positive regulation of protein exit from endoplasmic reticulum, regulation of COPII vesicle coating, vesicle organization	173.645	237.439	63.9892	374.207	145.202	347.263
Solyc01g060140.4	387.819	-0.274049	0.449876	-0.609166	0.542414	0.88457	SL4.0ch01	62874632	62878950	-	Solyc01g060140.4										522.054	365.385	385.619	236.858	510	307.001
Solyc01g060170.4	43.0742	-0.646135	0.820887	-0.787118	0.431213	0.839228	SL4.0ch01	62902430	62908051	-	Solyc01g060170.4										76.1795	17.2235	63.9892	18.9206	70.8085	11.3238
Solyc01g060180.4	112.624	-1.72419	0.489744	-3.52059	0.000430581	0.0156284	SL4.0ch01	62939450	62943701	-	Solyc01g060180.4										198.291	98.4203	222.278	53.2579	47.5044	55.9899
Solyc01g060187.1	1.40012	2.31897	3.22628	0.718775	0.47228	0.858796	SL4.0ch01	62951810	62956134	-	Solyc01g060187.1										0	1.23025	0	0	7.17048	0
Solyc01g060200.3	0.841963	-3.6136	3.9782	-0.90835	0.363694	0.792935	SL4.0ch01	62977663	62983750	-	Solyc01g060200.3										0	0	5.05178	0	0	0
Solyc01g060210.4	1.15627	-2.954	2.93553	-1.00629	0.314276	0.755189	SL4.0ch01	62994467	62995978	-	Solyc01g060210.4										1.12029	4.92101	0	0	0.89631	0
Solyc01g060240.4	25.2995	0.588698	0.645583	0.911887	0.361828	0.792935	SL4.0ch01	63110194	63112657	+	Solyc01g060240.4										13.4434	27.0656	20.2071	37.1404	26.8893	27.0513
Solyc01g060250.2	5.34463	0.358691	1.19703	0.29965	0.764444	0.94396	SL4.0ch01	63163643	63165861	+	Solyc01g060250.2										5.60144	4.92101	3.36785	4.90533	10.7557	2.5164
Solyc01g060270.1	0.116794	0.110369	4.08047	0.027048	0.978421	0.991995	SL4.0ch01	63173925	63175726	+	Solyc01g060270.1		PMR5N domain-containing protein	101267553	GO:0005794, GO:0016021	Golgi apparatus, integral component of membrane	GO:0016413	O-acetyltransferase activity			0	0	0	0.700762	0	0
Solyc01g060280.4	152.217	0.376807	0.426008	0.884508	0.376422	0.803367	SL4.0ch01	63178605	63191303	+	Solyc01g060280.4										136.675	162.393	97.6677	170.986	192.707	152.871
Solyc01g060375.1	0.430039	-0.851404	4.08047	-0.208653	0.834719	0.958053	SL4.0ch01	64011694	64013201	-	Solyc01g060375.1										0	0	1.68393	0	0.89631	0
Solyc01g060450.3	0.186715	-1.81318	4.08047	-0.444356	0.656785	0.899629	SL4.0ch01	64212827	64214458	+	Solyc01g060450.3			101257800	GO:0016021	integral component of membrane					1.12029	0	0	0	0	0
Solyc01g060460.2	6.01473	-2.57368	1.62501	-1.58379	0.11324	0.489868	SL4.0ch01	64215430	64219564	-	Solyc01g060460.2										29.1275	0	1.68393	0.700762	2.68893	1.8873
Solyc01g060470.3	2787.11	-1.08264	0.420338	-2.57564	0.0100054	0.131271	SL4.0ch01	64238804	64244237	+	Solyc01g060470.3		Importin subunit alpha	101257502	GO:0005737, GO:0005634	cytoplasm, nucleus	GO:0061608, GO:0008139	nuclear import signal receptor activity, nuclear localization sequence binding	GO:0006607	NLS-bearing protein import into nucleus	4205.56	2272.28	4881.7	1615.96	1823.99	1923.16
Solyc01g060490.4	0.116794	0.110369	4.08047	0.027048	0.978421	0.991995	SL4.0ch01	64458532	64459317	+	Solyc01g060490.4										0	0	0	0.700762	0	0
Solyc01g065490.4	187.452	-0.298054	0.607019	-0.491013	0.623417	0.899629	SL4.0ch01	64503793	64507127	+	Solyc01g065490.4										98.5853	108.262	414.246	184.3	165.817	153.5
Solyc01g065500.3	7.20285	-0.462518	1.05515	-0.438343	0.661138	0.901228	SL4.0ch01	64511731	64515144	-	Solyc01g065500.3			101268027	GO:0016021	integral component of membrane					11.2029	3.69076	10.1036	7.00762	8.06679	3.1455
Solyc01g065510.3	2.47443	-2.25425	2.29874	-0.980645	0.326768	0.766522	SL4.0ch01	64545264	64546203	-	Solyc01g065510.3										8.9623	0	3.36785	0	0	2.5164
Solyc01g065530.3	537.368	-0.165677	0.594444	-0.278709	0.780468	0.950736	SL4.0ch01	64574212	64577693	+	Solyc01g065530.3			101267739	GO:0031225, GO:0016021	anchored component of membrane, integral component of membrane			GO:0010215	cellulose microfibril organization	822.291	623.739	257.641	274.699	889.139	356.699
Solyc01g065540.3	83.2738	-0.330682	0.487851	-0.677834	0.497877	0.868281	SL4.0ch01	64577785	64582437	-	Solyc01g065540.3		Transcriptional activator that binds specific DNA sequence.	101267446	GO:0005634	nucleus	GO:0003677, GO:0003700	DNA binding, DNA-binding transcription factor activity	GO:0009736, GO:0000160	cytokinin-activated signaling pathway, phosphorelay signal transduction system	106.427	77.506	94.2999	47.6518	86.9421	86.8157
Solyc01g065550.3	117.946	-0.295022	0.545667	-0.540663	0.58874	0.899629	SL4.0ch01	64655468	64660851	+	Solyc01g065550.3			101267159							108.668	89.8085	191.968	165.38	78.8753	72.9756
Solyc01g065560.4	87.2465	-0.333116	0.534708	-0.622987	0.533293	0.878065	SL4.0ch01	64660915	64665045	-	Solyc01g065560.4										156.84	68.8942	65.6731	63.7693	77.0827	91.2194
Solyc01g065570.2	0.303508	-0.851404	4.08047	-0.208653	0.834719	0.958053	SL4.0ch01	64698801	64700274	+	Solyc01g065570.2		J domain-containing protein	101268796							1.12029	0	0	0.700762	0	0
Solyc01g065580.4	162.443	0.150799	0.440691	0.342188	0.732209	0.932179	SL4.0ch01	64700188	64705312	-	Solyc01g065580.4										123.232	191.92	146.502	142.255	222.285	148.468
Solyc01g065643.1	21.2295	0.341128	0.782786	0.435788	0.662991	0.902528	SL4.0ch01	64908634	64926680	+	Solyc01g065643.1										21.2855	4.92101	30.3107	27.3297	21.5114	22.0185
Solyc01g065647.1	1.58882	-4.5508	2.89227	-1.57343	0.115619	0.494526	SL4.0ch01	64995470	65002359	+	Solyc01g065647.1										4.48115	0	5.05178	0	0	0
Solyc01g065680.2	0.280654	-1.81318	4.08047	-0.444356	0.656785	0.899629	SL4.0ch01	65009995	65010447	+	Solyc01g065680.2										0	0	1.68393	0	0	0
Solyc01g065690.3	16.1501	1.776	1.0764	1.64995	0.0989529	0.460792	SL4.0ch01	65048560	65050164	-	Solyc01g065690.3		HMA domain-containing protein	101266262			GO:0046872	metal ion binding			6.72172	14.763	0	8.40914	47.5044	19.5021
Solyc01g065700.3	0.149385	0.110369	4.08047	0.027048	0.978421	0.991995	SL4.0ch01	65056062	65059956	-	Solyc01g065700.3		PPM-type phosphatase domain-containing protein	101265959	GO:0005829, GO:0005634	cytosol, nucleus	GO:0016791	phosphatase activity			0	0	0	0	0.89631	0
Solyc01g065710.3	26.6234	-1.32936	0.836621	-1.58896	0.11207	0.487997	SL4.0ch01	65062790	65065661	-	Solyc01g065710.3			101265674	GO:1990879	CST complex	GO:0003697, GO:0010521, GO:0042162	single-stranded DNA binding, telomerase inhibitor activity, telomeric DNA binding	GO:0032211	negative regulation of telomere maintenance via telomerase	31.368	7.38152	75.7767	18.9206	14.341	11.9529
Solyc01g065720.4	450.705	0.73309	0.451751	1.62277	0.104638	0.471364	SL4.0ch01	65078959	65099137	-	Solyc01g065720.4										318.162	373.997	323.314	346.877	833.568	508.312
Solyc01g065740.3	42.632	-0.130411	0.587752	-0.221881	0.824407	0.958053	SL4.0ch01	65116377	65120749	+	Solyc01g065740.3		F-box domain-containing protein								30.2478	57.8219	45.466	37.8411	57.3638	27.0513
Solyc01g065750.2	0.784255	1.31419	3.84725	0.341591	0.732659	0.932524	SL4.0ch01	65127233	65127710	+	Solyc01g065750.2										1.12029	0	0	0	3.58524	0
Solyc01g065840.4	125.457	0.181443	0.452093	0.40134	0.68817	0.915755	SL4.0ch01	65197757	65201263	+	Solyc01g065840.4										106.427	159.933	85.8802	128.239	151.476	120.787
Solyc01g065930.1	7.02009	-3.40256	1.35857	-2.50451	0.0122622	0.148357	SL4.0ch01	65428952	65442397	-	Solyc01g065930.1										24.6463	3.69076	10.1036	0	1.79262	1.8873
Solyc01g065960.2	0.746925	2.60246	3.95101	0.658682	0.5101	0.874733	SL4.0ch01	65478367	65478790	-	Solyc01g065960.2				GO:0016021	integral component of membrane					0	0	0	0	4.48155	0
Solyc01g065980.4	13888.7	0.302746	0.535742	0.565097	0.572008	0.898521	SL4.0ch01	65548504	65550913	-	Solyc01g065980.4										10863.4	9416.36	17031.2	22637.4	6045.61	17338
Solyc01g065983.1	5.04488	-2.66232	1.42757	-1.86493	0.0621908	0.367798	SL4.0ch01	65628953	65629661	-	Solyc01g065983.1										11.2029	4.92101	10.1036	0	0.89631	3.1455
Solyc01g066040.2	0.10485	0.110369	4.08047	0.027048	0.978421	0.991995	SL4.0ch01	65717891	65718339	+	Solyc01g066040.2										0	0	0	0	0	0.6291
Solyc01g066050.3	484.2	0.582631	0.448322	1.29958	0.193744	0.618435	SL4.0ch01	65750977	65755182	-	Solyc01g066050.3			101263750							429.07	509.325	223.962	469.51	624.728	648.602
Solyc01g066060.4	168.16	-0.090113	0.486773	-0.185123	0.853132	0.964745	SL4.0ch01	65768298	65772666	-	Solyc01g066060.4										241.982	178.387	99.3517	145.758	137.135	206.345
Solyc01g066100.2	0.280654	-1.81318	4.08047	-0.444356	0.656785	0.899629	SL4.0ch01	65858163	65859584	-	Solyc01g066100.2						GO:0080043, GO:0080044	quercetin 3-O-glucosyltransferase activity, quercetin 7-O-glucosyltransferase activity			0	0	1.68393	0	0	0
Solyc01g066110.2	1.58999	-4.53578	2.97641	-1.52391	0.127531	0.516747	SL4.0ch01	65876623	65878041	-	Solyc01g066110.2										1.12029	0	8.41963	0	0	0
Solyc01g066120.3	2.52356	-5.21779	2.50888	-2.07973	0.0375503	0.284671	SL4.0ch01	65917630	65918401	-	Solyc01g066120.3										6.72172	0	8.41963	0	0	0
Solyc01g066145.1	28.1877	-5.27401	1.31009	-4.0257	5.68072e-05	0.00360236	SL4.0ch01	65932522	65933158	-	Solyc01g066145.1										40.3303	0	124.611	1.40152	0.89631	1.8873
Solyc01g066150.1	17.8758	-8.0426	1.69262	-4.75157	2.01842e-06	0.000311296	SL4.0ch01	65933165	65933675	-	Solyc01g066150.1										30.2478	1.23025	75.7767	0	0	0
Solyc01g066200.1	0.560081	2.20956	3.96474	0.557303	0.57732	0.899629	SL4.0ch01	66097822	66098091	-	Solyc01g066200.1										0	0	0	2.10229	0	1.2582
Solyc01g066260.2	0.10485	0.110369	4.08047	0.027048	0.978421	0.991995	SL4.0ch01	66471030	66471571	-	Solyc01g066260.2										0	0	0	0	0	0.6291
Solyc01g066290.2	0.52425	2.1204	3.9684	0.534321	0.59312	0.899629	SL4.0ch01	66678108	66678707	-	Solyc01g066290.2										0	0	0	0	0	3.1455
Solyc01g066310.4	401.94	0.211349	0.443922	0.476096	0.634006	0.899629	SL4.0ch01	66718612	66727222	+	Solyc01g066310.4										404.424	456.424	255.957	358.79	590.668	345.376
Solyc01g066340.4	33.5343	-0.674907	0.58202	-1.15959	0.246214	0.686209	SL4.0ch01	66896709	66897005	-	Solyc01g066340.4										41.4506	36.9076	45.466	35.7389	21.5114	20.1312
Solyc01g066430.3	117.446	-0.412035	0.680268	-0.605695	0.544718	0.885641	SL4.0ch01	67083236	67084536	-	Solyc01g066430.3		RING-type domain-containing protein	101260171	GO:0016021	integral component of membrane			GO:0016567	protein ubiquitination	190.449	167.314	43.7821	53.9587	183.744	65.4264
Solyc01g066440.3	2.99489	-0.242658	1.65177	-0.146908	0.883205	0.977259	SL4.0ch01	67106420	67107572	+	Solyc01g066440.3			101259876							2.24057	7.38152	0	3.50381	3.58524	1.2582
Solyc01g066450.3	0.31455	1.3918	4.00829	0.347231	0.728418	0.930352	SL4.0ch01	67179656	67182375	+	Solyc01g066450.3		AB hydrolase-1 domain-containing protein	101259572			GO:0016787	hydrolase activity			0	0	0	0	0	1.8873
Solyc01g066457.1	0.303508	-0.851404	4.08047	-0.208653	0.834719	0.958053	SL4.0ch01	67243680	67245178	+	Solyc01g066457.1		AB hydrolase-1 domain-containing protein				GO:0016787	hydrolase activity			1.12029	0	0	0.700762	0	0
Solyc01g066480.3	325.83	0.48384	0.41756	1.15873	0.246565	0.686326	SL4.0ch01	67245451	67252485	-	Solyc01g066480.3		FAA_hydrolase domain-containing protein	101258990	GO:0005739	mitochondrion	GO:0018773	acetylpyruvate hydrolase activity			216.215	306.333	293.003	475.117	274.271	390.042
Solyc01g066510.3	1.83125	-1.31356	2.88895	-0.454686	0.649335	0.899629	SL4.0ch01	67260266	67269599	-	Solyc01g066510.3										7.84201	0	0	0	0	3.1455
Solyc01g066520.3	366.807	0.0792004	0.373023	0.212321	0.831857	0.958053	SL4.0ch01	67289469	67295875	-	Solyc01g066520.3		Dihydrolipoamide acetyltransferase component of pyruvate dehydrogenase complex	101258692	GO:0005737, GO:0005739	cytoplasm, mitochondrion	GO:0016407, GO:0031405	acetyltransferase activity, lipoic acid binding			393.221	310.024	367.096	432.37	330.738	367.394
Solyc01g066560.3	5.99658	-0.701862	1.22854	-0.571297	0.567798	0.896584	SL4.0ch01	67377321	67381571	+	Solyc01g066560.3		Protein DETOXIFICATION	101258407	GO:0016021, GO:0016020	integral component of membrane, membrane	GO:0015297, GO:0022857, GO:0042910	antiporter activity, transmembrane transporter activity, xenobiotic transmembrane transporter activity			1.12029	6.15127	15.1553	3.50381	6.27417	3.7746
Solyc01g066570.3	348.317	0.396537	0.561154	0.706647	0.479786	0.862132	SL4.0ch01	67406271	67407301	+	Solyc01g066570.3		FLZ-type domain-containing protein	101258100							164.682	567.147	170.077	468.81	354.939	364.249
Solyc01g066590.3	260.529	-0.893735	0.439234	-2.03476	0.0418754	0.299891	SL4.0ch01	67457389	67461040	-	Solyc01g066590.3		Dynein light chain	101257805	GO:0005737, GO:0030286, GO:0005874	cytoplasm, dynein complex, microtubule	GO:0045505, GO:0051959	dynein intermediate chain binding, dynein light intermediate chain binding	GO:0007017, GO:2000582	microtubule-based process, positive regulation of ATP-dependent microtubule motor activity, plus-end-directed	334.966	215.294	466.448	191.308	172.092	183.068
Solyc01g066610.4	4.04316	0.980408	1.48922	0.658336	0.510322	0.874906	SL4.0ch01	67464296	67471418	-	Solyc01g066610.4										6.72172	1.23025	0	4.90533	4.48155	6.9201
Solyc01g066612.1	0.467175	1.94551	3.97626	0.489283	0.624642	0.899629	SL4.0ch01	67492586	67493960	+	Solyc01g066612.1										0	0	0	2.80305	0	0
Solyc01g066620.4	3.10821	-3.44675	1.90245	-1.81174	0.0700258	0.391421	SL4.0ch01	67529517	67534673	+	Solyc01g066620.4										1.12029	2.46051	13.4714	0.700762	0.89631	0
Solyc01g066640.2	0.561309	-3.01613	4.01424	-0.751359	0.452437	0.844212	SL4.0ch01	67603276	67604826	+	Solyc01g066640.2			101257508							0	0	3.36785	0	0	0
Solyc01g066690.3	400.574	0.0224639	0.361456	0.0621485	0.950445	0.991995	SL4.0ch01	67621326	67637123	+	Solyc01g066690.3		Protein-synthesizing GTPase				GO:0003677, GO:0005525, GO:0003924, GO:0003743, GO:0000049	DNA binding, GTP binding, GTPase activity, translation initiation factor activity, tRNA binding	GO:0006342	chromatin silencing	361.853	381.379	449.608	406.442	371.969	432.191
Solyc01g066700.4	5.64862	2.33586	1.3486	1.73206	0.0832622	0.424741	SL4.0ch01	67637988	67640785	-	Solyc01g066700.4										0	2.46051	3.36785	11.913	9.85941	6.291
Solyc01g066710.4	0.606114	0.839933	3.98346	0.210855	0.833	0.958053	SL4.0ch01	67640922	67641553	-	Solyc01g066710.4										1.12029	0	0	0	0	2.5164
Solyc01g066720.3	8780.6	1.49348	0.676496	2.20768	0.0272669	0.239445	SL4.0ch01	67642028	67644404	-	Solyc01g066720.3		HIG1 domain-containing protein	101256324	GO:0031305, GO:0005746	integral component of mitochondrial inner membrane, mitochondrial respirasome			GO:0033617	mitochondrial cytochrome c oxidase assembly	2605.79	7895.77	3305.55	21538.6	2979.33	14358.6
Solyc01g066730.4	1.11639	-1.33085	2.93725	-0.453095	0.65048	0.899629	SL4.0ch01	67662385	67663723	+	Solyc01g066730.4										1.12029	3.69076	0	0	0	1.8873
Solyc01g066740.3	6.12309	0.521537	1.19568	0.436186	0.662702	0.902302	SL4.0ch01	67663517	67671845	-	Solyc01g066740.3			101256034							7.84201	3.69076	3.36785	2.10229	13.4446	6.291
Solyc01g066770.3	94.3156	-0.606461	0.467739	-1.29658	0.194776	0.620557	SL4.0ch01	67719278	67722794	-	Solyc01g066770.3		J domain-containing protein		GO:0005789, GO:0016021	endoplasmic reticulum membrane, integral component of membrane	GO:0030544	Hsp70 protein binding	GO:0071218, GO:0051085, GO:0030433	cellular response to misfolded protein, chaperone cofactor-dependent protein refolding, ubiquitin-dependent ERAD pathway	114.269	94.7295	133.03	81.2884	51.986	90.5903
Solyc01g066790.1	1.22377	-1.15576	2.55288	-0.452727	0.650745	0.899629	SL4.0ch01	67745151	67745345	-	Solyc01g066790.1				GO:0016021	integral component of membrane					3.36086	0	1.68393	1.40152	0.89631	0
Solyc01g066820.4	7.47238	0.377166	0.985223	0.382823	0.701851	0.919198	SL4.0ch01	67766454	67774950	+	Solyc01g066820.4										7.84201	4.92101	6.73571	6.30686	8.9631	10.0656
Solyc01g066830.3	98.8771	-0.715036	0.462625	-1.54561	0.122199	0.509099	SL4.0ch01	67775552	67789661	-	Solyc01g066830.3		ULP_PROTEASE domain-containing protein	101254525	GO:0005634	nucleus	GO:0008234	cysteine-type peptidase activity	GO:0016926	protein desumoylation	122.111	88.5783	158.289	62.3678	78.8753	83.0411
Solyc01g066840.3	1342.42	0.512769	0.488171	1.05039	0.29354	0.733707	SL4.0ch01	67824716	67826632	+	Solyc01g066840.3		40S ribosomal protein S21	101254027	GO:0022627	cytosolic small ribosomal subunit	GO:0003735	structural constituent of ribosome	GO:0000447, GO:0000461, GO:0006412	endonucleolytic cleavage in ITS1 to separate SSU-rRNA from 5.8S rRNA and LSU-rRNA from tricistronic rRNA transcript (SSU-rRNA, 5.8S rRNA, LSU-rRNA), endonucleolytic cleavage to generate mature 3'-end of SSU-rRNA from (SSU-rRNA, 5.8S rRNA, LSU-rRNA), translation	619.519	1211.8	1488.59	2024.5	959.948	1750.16
Solyc01g066850.4	1.12262	-4.03369	3.83658	-1.05138	0.293086	0.733266	SL4.0ch01	67830806	67833112	+	Solyc01g066850.4										0	0	6.73571	0	0	0
Solyc01g066860.3	4.61667	4.22196	2.07474	2.03494	0.0418572	0.299891	SL4.0ch01	67833162	67833967	-	Solyc01g066860.3			104647762							0	1.23025	0	18.9206	0	7.5492
Solyc01g066870.3	44.7817	0.459326	0.753019	0.609979	0.541876	0.884234	SL4.0ch01	67861758	67865698	+	Solyc01g066870.3		PPM-type phosphatase domain-containing protein	101253417			GO:0004722	protein serine/threonine phosphatase activity	GO:0006470	protein dephosphorylation	35.8492	70.1245	6.73571	45.5495	41.2303	69.201
Solyc01g066880.3	41.996	-1.36082	0.668496	-2.03564	0.0417863	0.299891	SL4.0ch01	67890780	67892209	-	Solyc01g066880.3		HMA domain-containing protein	101253123			GO:0046872	metal ion binding			64.9767	31.9866	84.1963	20.3221	38.5413	11.9529
Solyc01g066890.2	0.448155	1.85655	3.98063	0.466395	0.640932	0.899629	SL4.0ch01	67911123	67911986	-	Solyc01g066890.2										0	0	0	0	2.68893	0
Solyc01g066900.4	11.8983	-0.501427	0.854462	-0.586834	0.557315	0.892209	SL4.0ch01	67922942	67926566	+	Solyc01g066900.4										7.84201	12.3025	21.891	7.00762	11.652	10.6947
Solyc01g066910.3	1.30597	3.43082	3.08827	1.11092	0.266603	0.707819	SL4.0ch01	67948787	67949380	+	Solyc01g066910.3		AAI domain-containing protein	101252520			GO:0005504	fatty acid binding	GO:0009627	systemic acquired resistance	0	0	0	2.80305	0	5.0328
Solyc01g066940.3	209.463	-1.92171	0.623226	-3.08349	0.00204589	0.0464015	SL4.0ch01	67981097	67986507	+	Solyc01g066940.3			101252023	GO:0016021	integral component of membrane			GO:0016192	vesicle-mediated transport	275.591	104.572	614.633	103.713	64.5343	93.7358
Solyc01g066970.2	3.18157	1.74999	1.63723	1.06887	0.285127	0.728684	SL4.0ch01	68057068	68057655	-	Solyc01g066970.2										0	1.23025	3.36785	5.6061	4.48155	4.4037
Solyc01g066980.3	16.6113	3.25646	0.969695	3.35823	0.000784435	0.0241099	SL4.0ch01	68064440	68065069	-	Solyc01g066980.3										2.24057	2.46051	5.05178	45.5495	11.652	32.7132
Solyc01g066990.1	0.59754	2.27712	3.9621	0.574725	0.565477	0.895704	SL4.0ch01	68086878	68087084	-	Solyc01g066990.1										0	0	0	0	3.58524	0
Solyc01g067000.4	176.28	-0.950643	0.597901	-1.58997	0.111842	0.487581	SL4.0ch01	68106922	68108155	-	Solyc01g067000.4										114.269	157.472	426.033	169.584	77.0827	113.238
Solyc01g067010.3	131.213	0.446923	0.515208	0.867462	0.385689	0.810055	SL4.0ch01	68119870	68121342	+	Solyc01g067010.3		F-box domain-containing protein		GO:0016021	integral component of membrane					90.7433	179.617	62.3053	167.482	138.032	149.097
Solyc01g067020.4	3.90262	-3.30956	2.03304	-1.62789	0.103548	0.469413	SL4.0ch01	68122838	68127487	-	Solyc01g067020.4										7.84201	0	13.4714	2.10229	0	0
Solyc01g067030.2	9.37551	0.767387	0.91628	0.837502	0.40231	0.823029	SL4.0ch01	68137554	68138992	-	Solyc01g067030.2		F-box domain-containing protein	101256035							7.84201	6.15127	6.73571	11.2122	16.1336	8.17829
Solyc01g067070.3	184.908	-0.291699	0.437472	-0.666784	0.50491	0.872182	SL4.0ch01	68175444	68181983	+	Solyc01g067070.3			101250334	GO:0031305	integral component of mitochondrial inner membrane	GO:0015234	thiamine transmembrane transporter activity	GO:0030974	thiamine pyrophosphate transmembrane transport	200.531	169.775	240.801	215.835	118.313	164.195
Solyc01g067080.3	372.07	0.525508	0.364948	1.43996	0.14988	0.555331	SL4.0ch01	68182858	68191629	-	Solyc01g067080.3			101250046							263.268	313.715	338.469	421.859	472.355	422.755
Solyc01g067090.4	227.359	1.61765	0.821859	1.96828	0.0490358	0.32702	SL4.0ch01	68198314	68204185	-	Solyc01g067090.4										90.7433	233.748	10.1036	191.308	596.046	242.203
Solyc01g067100.4	1179.51	-0.122375	0.428168	-0.285812	0.775022	0.948606	SL4.0ch01	68235076	68244369	-	Solyc01g067100.4										1595.29	1134.29	958.154	817.789	1529.1	1042.42
Solyc01g067120.4	2.38488	-3.15382	2.44122	-1.2919	0.196391	0.622426	SL4.0ch01	68253638	68256428	-	Solyc01g067120.4										1.12029	0	11.7875	1.40152	0	0
Solyc01g067140.2	0.29877	1.26103	4.01777	0.313862	0.753626	0.938231	SL4.0ch01	68313921	68316101	+	Solyc01g067140.2		CULLIN_2 domain-containing protein		GO:0031461	cullin-RING ubiquitin ligase complex	GO:0031625, GO:0004842	ubiquitin protein ligase binding, ubiquitin-protein transferase activity	GO:0016567, GO:0006511	protein ubiquitination, ubiquitin-dependent protein catabolic process	0	0	0	0	1.79262	0
Solyc01g067160.4	0.770877	-2.31269	3.34526	-0.691334	0.489356	0.864948	SL4.0ch01	68338806	68345390	+	Solyc01g067160.4										2.24057	0	1.68393	0.700762	0	0
Solyc01g067170.1	0.205042	-1.81318	4.08047	-0.444356	0.656785	0.899629	SL4.0ch01	68347553	68348115	+	Solyc01g067170.1		Cullin_Nedd8 domain-containing protein								0	1.23025	0	0	0	0
Solyc01g067210.4	2.21312	1.00997	2.15282	0.46914	0.63897	0.899629	SL4.0ch01	68391271	68396877	+	Solyc01g067210.4										1.12029	0	3.36785	0	6.27417	2.5164
Solyc01g067220.1	0.59754	2.27712	3.9621	0.574725	0.565477	0.895704	SL4.0ch01	68398579	68400193	+	Solyc01g067220.1										0	0	0	0	3.58524	0
Solyc01g067230.4	0.93364	1.63786	3.63747	0.450274	0.652513	0.899629	SL4.0ch01	68400696	68402252	+	Solyc01g067230.4										1.12029	0	0	0	4.48155	0
Solyc01g067250.3	5.92993	1.27894	1.16092	1.10166	0.270608	0.711822	SL4.0ch01	68404066	68405361	+	Solyc01g067250.3										4.48115	2.46051	3.36785	4.90533	13.4446	6.9201
Solyc01g067255.1	1.18075	-0.954056	2.57826	-0.370039	0.711353	0.923747	SL4.0ch01	68423737	68431324	+	Solyc01g067255.1				GO:0016021	integral component of membrane					3.36086	1.23025	0	0.700762	1.79262	0
Solyc01g067270.4	10.4262	-0.0725863	0.97735	-0.0742685	0.940797	0.991995	SL4.0ch01	68436340	68445822	+	Solyc01g067270.4										7.84201	12.3025	11.7875	5.6061	20.6151	4.4037
Solyc01g067280.3	172.137	-0.574651	0.459795	-1.2498	0.211373	0.644991	SL4.0ch01	68464634	68467220	-	Solyc01g067280.3		F-box domain-containing protein	101248131					GO:0031146	SCF-dependent proteasomal ubiquitin-dependent protein catabolic process	192.689	132.867	293.003	145.058	120.106	149.097
Solyc01g067290.3	35.3339	-0.374096	0.745518	-0.501794	0.615813	0.899629	SL4.0ch01	68486731	68488337	+	Solyc01g067290.3										31.368	66.4337	21.891	43.4472	9.85941	39.0042
Solyc01g067295.1	1.02664	0.559379	3.0555	0.183073	0.854741	0.965018	SL4.0ch01	68510823	68511656	-	Solyc01g067295.1		CarbpepA_inh domain-containing protein	101247655	GO:0016021	integral component of membrane					0	2.46051	0	2.80305	0.89631	0
Solyc01g067300.3	144.531	-2.5882	0.822056	-3.14844	0.00164142	0.039981	SL4.0ch01	68490037	68494453	-	Solyc01g067300.3		CASP-like protein	101247363	GO:0016021, GO:0005886	integral component of membrane, plasma membrane	GO:0051539	4 iron, 4 sulfur cluster binding			137.795	36.9076	569.167	66.5724	21.5114	35.2296
Solyc01g067330.3	0.205042	-1.81318	4.08047	-0.444356	0.656785	0.899629	SL4.0ch01	68575370	68577838	+	Solyc01g067330.3										0	1.23025	0	0	0	0
Solyc01g067360.3	2.2624	-5.04591	2.34754	-2.14945	0.0315989	0.26037	SL4.0ch01	68583790	68588233	-	Solyc01g067360.3			101246466	GO:0005634	nucleus	GO:0061630, GO:0008270	ubiquitin protein ligase activity, zinc ion binding	GO:0016567, GO:0006511	protein ubiquitination, ubiquitin-dependent protein catabolic process	2.24057	1.23025	10.1036	0	0	0
Solyc01g067370.3	0.561309	-3.01613	4.01424	-0.751359	0.452437	0.844212	SL4.0ch01	68607188	68608853	+	Solyc01g067370.3			543717							0	0	3.36785	0	0	0
Solyc01g067380.4	332.594	-1.22607	0.423418	-2.89566	0.00378365	0.0712305	SL4.0ch01	68610983	68617518	-	Solyc01g067380.4										616.158	313.715	468.132	220.039	177.469	200.054
Solyc01g067390.4	575.451	-0.374032	0.552009	-0.677584	0.498036	0.868281	SL4.0ch01	68634587	68645591	+	Solyc01g067390.4										904.072	401.063	643.26	262.085	862.25	379.976
Solyc01g067400.3	288.167	-0.000685799	0.367314	-0.00186707	0.99851	0.999099	SL4.0ch01	68647280	68656827	-	Solyc01g067400.3		Protein kinase domain-containing protein	101245581			GO:0005524, GO:0004672	ATP binding, protein kinase activity			293.515	314.945	255.957	304.831	288.612	271.142
Solyc01g067440.4	5.15188	2.35519	1.54909	1.52037	0.128417	0.518652	SL4.0ch01	68890108	68890741	-	Solyc01g067440.4										0	4.92101	0	8.40914	12.5483	5.0328
Solyc01g067443.1	0.338437	1.4866	4.00192	0.371471	0.710287	0.923165	SL4.0ch01	68901861	68904907	+	Solyc01g067443.1										0	0	0	1.40152	0	0.6291
Solyc01g067460.3	1.63686	-2.54135	3.03056	-0.838573	0.401709	0.8225	SL4.0ch01	68928660	68928965	+	Solyc01g067460.3										0	0	8.41963	1.40152	0	0
Solyc01g067480.4	10.6598	-0.641575	0.923421	-0.694781	0.487193	0.864948	SL4.0ch01	68948639	68961039	+	Solyc01g067480.4										13.4434	13.5328	11.7875	7.70838	14.341	3.1455
Solyc01g067490.4	167.445	0.487221	0.386888	1.25934	0.207909	0.638731	SL4.0ch01	68961735	68977411	-	Solyc01g067490.4										128.833	136.558	153.237	195.513	187.329	203.199
Solyc01g067500.3	341.915	-0.320294	0.445121	-0.719566	0.471792	0.858611	SL4.0ch01	68994209	69004680	+	Solyc01g067500.3			101244115	GO:0005737, GO:0005819	cytoplasm, spindle	GO:0005509	calcium ion binding	GO:0030865, GO:0000226, GO:0035303	cortical cytoskeleton organization, microtubule cytoskeleton organization, regulation of dephosphorylation	339.447	278.037	522.017	224.244	384.517	303.226
Solyc01g067520.3	0.280654	-1.81318	4.08047	-0.444356	0.656785	0.899629	SL4.0ch01	69035437	69039347	+	Solyc01g067520.3			101249758	GO:0016021, GO:0005886, GO:0005802	integral component of membrane, plasma membrane, trans-Golgi network	GO:0016760, GO:0051753	cellulose synthase (UDP-forming) activity, mannan synthase activity	GO:0030244, GO:0009833	cellulose biosynthetic process, plant-type primary cell wall biogenesis	0	0	1.68393	0	0	0
Solyc01g067530.3	255.064	0.170405	0.450216	0.378496	0.705063	0.920997	SL4.0ch01	69043521	69054932	+	Solyc01g067530.3			101268794	GO:0005739	mitochondrion	GO:0005525, GO:0003924, GO:0000287	GTP binding, GTPase activity, magnesium ion binding	GO:0042254	ribosome biogenesis	213.975	345.701	159.973	243.865	249.174	317.695
Solyc01g067550.3	195.265	1.449	0.574572	2.52187	0.0116732	0.143833	SL4.0ch01	69071332	69078123	-	Solyc01g067550.3			101268508			GO:0003677, GO:0046872, GO:0003729	DNA binding, metal ion binding, mRNA binding			156.84	110.723	45.466	175.891	432.918	249.753
Solyc01g067560.3	91.882	-0.647398	0.59419	-1.08955	0.275913	0.717601	SL4.0ch01	69120610	69140715	-	Solyc01g067560.3				GO:0005654, GO:0017053	nucleoplasm, transcription repressor complex	GO:0003677	DNA binding	GO:0051726, GO:0006357, GO:0000003, GO:0006351	regulation of cell cycle, regulation of transcription by RNA polymerase II, reproduction, transcription, DNA-templated	136.675	61.5127	138.082	37.8411	117.417	59.7645
Solyc01g067570.3	111.31	-1.45503	0.702916	-2.06999	0.0384536	0.288638	SL4.0ch01	69151230	69153544	+	Solyc01g067570.3				GO:0016021	integral component of membrane					67.2172	73.8152	348.573	37.8411	86.9421	53.4735
Solyc01g067580.4	74.9856	-0.211462	0.523016	-0.404313	0.685983	0.915289	SL4.0ch01	69154005	69157172	-	Solyc01g067580.4										63.8564	55.3614	122.927	70.777	56.4675	80.5248
Solyc01g067590.3	164.761	-0.232852	0.46461	-0.501177	0.616247	0.899629	SL4.0ch01	69158444	69170611	-	Solyc01g067590.3				GO:0005737, GO:0031588, GO:0005634	cytoplasm, nucleotide-activated protein kinase complex, nucleus	GO:0016208, GO:0019901, GO:0019887	AMP binding, protein kinase binding, protein kinase regulator activity	GO:0042149, GO:0006468, GO:0050790	cellular response to glucose starvation, protein phosphorylation, regulation of catalytic activity	225.178	126.716	181.864	114.925	205.255	134.627
Solyc01g067600.3	151.509	0.976907	0.66507	1.46888	0.141866	0.542978	SL4.0ch01	69208357	69219849	+	Solyc01g067600.3		CW-type domain-containing protein	101248911			GO:0008270	zinc ion binding			75.0593	108.262	122.927	72.8792	418.577	111.351
Solyc01g067620.3	8.44695	0.360502	1.14832	0.313938	0.753568	0.938231	SL4.0ch01	69222820	69224746	+	Solyc01g067620.3		Fe2OG dioxygenase domain-containing protein	101266862			GO:0031418, GO:0046872, GO:0016491	L-ascorbic acid binding, metal ion binding, oxidoreductase activity			1.12029	15.9933	5.05178	15.4168	8.06679	5.0328
Solyc01g067630.3	48.3082	-0.920202	0.512806	-1.79445	0.0727419	0.399581	SL4.0ch01	69241854	69245614	-	Solyc01g067630.3			101266557							54.8941	54.1312	80.8285	35.7389	34.0598	30.1968
Solyc01g067640.3	17.6339	0.545009	0.787294	0.692256	0.488776	0.864948	SL4.0ch01	69281293	69287073	+	Solyc01g067640.3		Protein kinase domain-containing protein	101266261	GO:0000307, GO:0005634	cyclin-dependent protein kinase holoenzyme complex, nucleus	GO:0005524, GO:0004693, GO:0008353	ATP binding, cyclin-dependent protein serine/threonine kinase activity, RNA polymerase II CTD heptapeptide repeat kinase activity	GO:0070816, GO:0032968, GO:0006468	phosphorylation of RNA polymerase II C-terminal domain, positive regulation of transcription elongation from RNA polymerase II promoter, protein phosphorylation	23.526	12.3025	6.73571	15.4168	29.5782	18.2439
Solyc01g067650.2	2.25546	-5.06867	3.06053	-1.65614	0.0976936	0.458118	SL4.0ch01	69291361	69292686	+	Solyc01g067650.2			101265958							0	13.5328	0	0	0	0
Solyc01g067660.3	5636.22	0.575809	0.478371	1.20369	0.22871	0.665415	SL4.0ch01	69323631	69326825	+	Solyc01g067660.3		Beta-amylase	543804			GO:0102229, GO:0016161	amylopectin maltohydrolase activity, beta-amylase activity	GO:0000272	polysaccharide catabolic process	4369.12	6815.6	2392.86	5205.26	8321.34	6713.12
Solyc01g067680.3	538.269	0.852552	0.607679	1.40296	0.160628	0.574698	SL4.0ch01	69330467	69334022	-	Solyc01g067680.3		Tubby-like F-box protein	101265673							332.725	709.856	107.771	775.743	660.58	642.94
Solyc01g067690.4	9.15271	3.34503	1.25102	2.67385	0.00749865	0.10911	SL4.0ch01	69350043	69351024	-	Solyc01g067690.4										3.36086	1.23025	0	7.70838	26.8893	15.7275
Solyc01g067700.3	6.56298	1.59451	1.2347	1.29142	0.19656	0.622872	SL4.0ch01	69358509	69374056	-	Solyc01g067700.3				GO:0000124	SAGA complex					3.36086	6.15127	0	7.70838	15.2373	6.9201
Solyc01g067710.3	352.082	-0.141782	0.384647	-0.368603	0.712424	0.924206	SL4.0ch01	69421362	69426317	+	Solyc01g067710.3		Sodium/hydrogen exchanger	778350	GO:0016021, GO:0005886	integral component of membrane, plasma membrane	GO:0015386, GO:0015385	potassium, sodium	GO:0071805, GO:0051453, GO:0098719	potassium ion transmembrane transport, regulation of intracellular pH, sodium ion import across plasma membrane	337.206	328.478	442.873	279.604	346.872	377.46
Solyc01g067720.4	112.203	-0.414144	0.492821	-0.840354	0.40071	0.821598	SL4.0ch01	69428041	69433241	-	Solyc01g067720.4										77.2998	119.335	188.6	85.493	96.8015	105.689
Solyc01g067730.3	3195.19	-0.286953	0.422579	-0.679053	0.497104	0.867956	SL4.0ch01	69443967	69446073	+	Solyc01g067730.3		Carrier of the growing fatty acid chain in fatty acid biosynthesis.	101264756	GO:0009507	chloroplast	GO:0000036, GO:0031177	acyl carrier activity, phosphopantetheine binding			2496	3813.79	4226.66	3619.44	1981.74	3033.52
Solyc01g067740.3	12407.3	0.157305	0.416079	0.378066	0.705382	0.921067	SL4.0ch01	69452727	69457709	+	Solyc01g067740.3		Destroys radicals which are normally produced within the cells and which are toxic to biological systems.	544054			GO:0005507, GO:0004784	copper ion binding, superoxide dismutase activity	GO:0019430	removal of superoxide radicals	10610.2	14491.2	10093.5	16610.2	8505.08	14134
Solyc01g067750.3	234.901	0.632786	0.413083	1.53186	0.125557	0.514643	SL4.0ch01	69460665	69475138	+	Solyc01g067750.3		Shikimate dehydrogenase	543548			GO:0003855, GO:0050661, GO:0004764	3-dehydroquinate dehydratase activity, NADP binding, shikimate 3-dehydrogenase (NADP+) activity	GO:0009073, GO:0008652, GO:0009423, GO:0019632	aromatic amino acid family biosynthetic process, cellular amino acid biosynthetic process, chorismate biosynthetic process, shikimate metabolic process	166.923	233.748	151.553	231.251	310.123	315.808
Solyc01g067780.1	0.560144	-3.07816	4.00979	-0.767661	0.442688	0.844212	SL4.0ch01	69528854	69531565	+	Solyc01g067780.1		J domain-containing protein	101248043							3.36086	0	0	0	0	0
Solyc01g067790.3	7.35071	-0.586562	1.16209	-0.504748	0.613736	0.899629	SL4.0ch01	69539266	69545294	+	Solyc01g067790.3		BRCT domain-containing protein	101247749							17.9246	4.92101	3.36785	2.10229	10.7557	5.0328
Solyc01g067800.3	52.2454	-0.583098	0.525404	-1.10981	0.267082	0.708421	SL4.0ch01	69547240	69555221	-	Solyc01g067800.3		RING-CH-type domain-containing protein	101264251	GO:0016021	integral component of membrane	GO:0008270	zinc ion binding			77.2998	66.4337	43.7821	34.3373	51.986	39.6333
Solyc01g067820.3	114.754	0.249058	0.551313	0.451755	0.651445	0.899629	SL4.0ch01	69569523	69571658	+	Solyc01g067820.3			101264058	GO:0016021	integral component of membrane					59.3752	109.493	146.502	168.884	69.0159	135.256
Solyc01g067830.3	279.675	-0.38173	0.381844	-0.999701	0.317455	0.75835	SL4.0ch01	69572358	69576606	-	Solyc01g067830.3		Component of the spliceosomal U1 snRNP, which is essential for recognition of the pre-mRNA 5' splice-site and the subsequent assembly of the spliceosome. U1-C is directly involved in initial 5' splice-site recognition for both constitutive and regulated alternative splicing. The interaction with the 5' splice-site seems to precede base-pairing between the pre-mRNA and the U1 snRNA. Stimulates com…	101263748	GO:0000243, GO:0005685, GO:0071004	commitment complex, U1 snRNP, U2-type prespliceosome	GO:0003729, GO:0030627, GO:0030619, GO:0008270	mRNA binding, pre-mRNA 5'-splice site binding, U1 snRNA binding, zinc ion binding	GO:0000395, GO:0000387	mRNA 5'-splice site recognition, spliceosomal snRNP assembly	373.056	254.662	321.63	240.361	241.107	247.236
Solyc01g067890.4	1840.1	0.448325	0.52051	0.861318	0.389063	0.812546	SL4.0ch01	69639734	69644123	-	Solyc01g067890.4										1103.48	2770.53	794.813	1850.01	2231.81	2289.92
Solyc01g067895.1	2.89101	-2.09521	2.03257	-1.03082	0.302625	0.743207	SL4.0ch01	69664370	69683473	-	Solyc01g067895.1										2.24057	0	11.7875	0	2.68893	0.6291
Solyc01g067900.3	438.009	1.53035	0.818992	1.86858	0.0616815	0.3666	SL4.0ch01	69694632	69695504	+	Solyc01g067900.3			101263243	GO:0005576, GO:0009506	extracellular region, plasmodesma			GO:0019722	calcium-mediated signaling	52.6535	580.68	42.0982	716.879	532.408	703.333
Solyc01g067910.3	23.7377	0.392294	0.706951	0.55491	0.578956	0.899629	SL4.0ch01	69699954	69700270	-	Solyc01g067910.3										12.3232	35.6774	13.4714	25.9282	24.2004	30.8259
Solyc01g067930.4	274.752	0.420675	0.381821	1.10176	0.270567	0.711822	SL4.0ch01	69712795	69714193	+	Solyc01g067930.4										233.02	250.972	220.594	292.918	377.346	273.658
Solyc01g067940.2	272.009	0.397405	0.404443	0.9826	0.325804	0.766019	SL4.0ch01	69713601	69714598	-	Solyc01g067940.2										189.329	302.642	212.175	325.854	333.427	268.626
Solyc01g068000.4	622.751	0.175503	0.516547	0.339761	0.734037	0.932834	SL4.0ch01	69825146	69830210	+	Solyc01g068000.4										444.754	982.973	326.682	850.024	482.215	649.86
Solyc01g068020.4	22.9559	-1.41839	0.854023	-1.66084	0.0967464	0.455848	SL4.0ch01	69836921	69839891	-	Solyc01g068020.4										22.4057	15.9933	62.3053	13.3145	3.58524	20.1312
Solyc01g068030.3	129.459	0.376646	0.691331	0.544812	0.585883	0.899629	SL4.0ch01	69840098	69843094	-	Solyc01g068030.3		Polyketide_cyc domain-containing protein								66.097	241.13	30.3107	176.592	125.483	137.144
Solyc01g068045.1	1318.05	0.41303	0.511888	0.806877	0.419737	0.833507	SL4.0ch01	69849549	69850258	-	Solyc01g068045.1										705.781	1275.77	1411.13	2049.73	712.566	1753.3
Solyc01g068050.3	44.4887	-1.39607	0.560266	-2.4918	0.0127099	0.151595	SL4.0ch01	69852390	69856849	+	Solyc01g068050.3		tRNA methylase which 2'-O-methylates cytidine(4) in tRNA(Pro) and tRNA(Gly)(GCC), and adenosine(4) in tRNA(His).	101261447			GO:0046872, GO:0106050, GO:0008175	metal ion binding, tRNA 2'-O-methyltransferase activity, tRNA methyltransferase activity	GO:0030488	tRNA methylation	71.6984	39.3681	82.5124	28.0305	23.3041	22.0185
Solyc01g068060.4	695.361	-0.428835	0.505079	-0.849045	0.395856	0.81661	SL4.0ch01	69857087	69863214	-	Solyc01g068060.4										660.97	778.751	954.786	800.27	254.552	722.835
Solyc01g068070.4	73.8037	0.416549	0.664765	0.626612	0.530914	0.877195	SL4.0ch01	69872097	69890447	+	Solyc01g068070.4										70.5781	66.4337	52.2017	31.5343	166.714	55.3608
Solyc01g068080.4	139.919	0.516414	0.583977	0.884306	0.376531	0.803367	SL4.0ch01	69893239	69896528	-	Solyc01g068080.4										82.9013	131.637	131.346	234.054	58.2601	201.312
Solyc01g068100.4	1008.72	0.675965	0.509699	1.3262	0.184772	0.606327	SL4.0ch01	69983917	69991326	-	Solyc01g068100.4										1165.1	771.369	392.355	889.968	1743.32	1090.23
Solyc01g068130.4	59.6687	-0.46494	0.651874	-0.713235	0.4757	0.860176	SL4.0ch01	70026324	70030258	-	Solyc01g068130.4										57.1347	24.6051	126.294	46.2503	60.9491	42.7788
Solyc01g068140.4	4.20365	3.18276	1.62498	1.95864	0.0501547	0.331282	SL4.0ch01	70039120	70040902	+	Solyc01g068140.4										1.12029	1.23025	0	4.20457	9.85941	8.80739
Solyc01g068150.3	58.9537	-0.422273	0.626497	-0.674023	0.500297	0.868896	SL4.0ch01	70041184	70047180	-	Solyc01g068150.3		FAM192A_Fyv6_N domain-containing protein	101259480	GO:0005634	nucleus					57.1347	38.1379	107.771	80.5876	36.7487	33.3423
Solyc01g068160.4	326.021	-0.774763	0.398825	-1.94262	0.0520625	0.337321	SL4.0ch01	70050411	70056936	-	Solyc01g068160.4										402.183	312.484	520.333	267.691	223.181	230.25
Solyc01g068170.3	27.0188	-1.03838	0.609385	-1.70399	0.0883836	0.436518	SL4.0ch01	70064609	70070109	+	Solyc01g068170.3			104647318							35.8492	29.5261	43.7821	21.7236	16.1336	15.0984
Solyc01g068180.3	36.1506	0.0566725	0.618689	0.0916009	0.927015	0.991995	SL4.0ch01	70072861	70077149	+	Solyc01g068180.3				GO:0016020	membrane	GO:0004896	cytokine receptor activity			33.6086	50.4404	21.891	23.8259	47.5044	39.6333
Solyc01g068190.3	155.01	0.0939492	0.557793	0.16843	0.866245	0.969779	SL4.0ch01	70079198	70082449	-	Solyc01g068190.3			101258592	GO:0016021	integral component of membrane					113.149	135.328	202.071	250.172	70.8085	158.533
Solyc01g068200.4	213.319	-0.0776157	0.439944	-0.176422	0.859963	0.967331	SL4.0ch01	70083355	70090071	-	Solyc01g068200.4										236.381	193.15	227.33	150.664	293.093	179.293
Solyc01g068210.3	208.827	0.45665	0.546341	0.835833	0.403249	0.823238	SL4.0ch01	70094093	70107657	+	Solyc01g068210.3		ELFV_dehydrog domain-containing protein	101257803	GO:0005829	cytosol	GO:0004354	glutamate dehydrogenase (NADP+) activity	GO:0006537	glutamate biosynthetic process	275.591	143.94	107.771	147.16	368.383	210.119
Solyc01g068240.3	245.286	0.48085	0.431524	1.1143	0.265149	0.706781	SL4.0ch01	70144334	70154382	+	Solyc01g068240.3		Recognizes and hydrolyzes the peptide bond at the C-terminal Gly of ubiquitin. Involved in the processing of poly-ubiquitin precursors as well as that of ubiquitinated proteins.	101257506	GO:0005829, GO:0005634	cytosol, nucleus	GO:0004197, GO:0004843	cysteine-type endopeptidase activity, thiol-dependent deubiquitinase	GO:0016579, GO:0006511	protein deubiquitination, ubiquitin-dependent protein catabolic process	212.855	269.426	131.346	266.99	296.679	294.419
Solyc01g068250.2	6.56399	-2.98656	1.42127	-2.10133	0.0356118	0.276718	SL4.0ch01	70160184	70161557	-	Solyc01g068250.2			101257208							15.684	2.46051	16.8393	3.50381	0.89631	0
Solyc01g068260.4	230.523	-0.0740724	0.521928	-0.141921	0.887143	0.978482	SL4.0ch01	70167149	70180796	-	Solyc01g068260.4										365.214	141.479	202.071	154.168	322.672	197.537
Solyc01g068270.3	188.447	0.0709639	0.435223	0.163052	0.870478	0.972122	SL4.0ch01	70199672	70204202	+	Solyc01g068270.3		Protein kinase domain-containing protein	101256623			GO:0005524, GO:0004672	ATP binding, protein kinase activity			206.133	146.4	198.703	161.876	259.034	158.533
Solyc01g068280.3	24.3264	-0.772876	0.631421	-1.22403	0.220942	0.655338	SL4.0ch01	70204590	70218561	-	Solyc01g068280.3			101245692			GO:0005524, GO:0015616, GO:0070615	ATP binding, DNA translocase activity, nucleosome-dependent ATPase activity			35.8492	20.9143	35.3625	18.9206	17.9262	16.9857
Solyc01g068290.4	118.399	0.24297	0.451257	0.538429	0.590281	0.899629	SL4.0ch01	70223905	70236213	-	Solyc01g068290.4										125.472	98.4203	101.036	117.027	170.299	98.1395
Solyc01g068320.3	0.116794	0.110369	4.08047	0.027048	0.978421	0.991995	SL4.0ch01	70325286	70328368	-	Solyc01g068320.3										0	0	0	0.700762	0	0
Solyc01g068330.4	238.667	0.0642986	0.528606	0.121638	0.903186	0.985424	SL4.0ch01	70336587	70342619	-	Solyc01g068330.4										284.553	129.177	286.267	142.255	363.902	225.847
Solyc01g068340.3	4.13764	0.0970235	1.5316	0.063348	0.949489	0.991995	SL4.0ch01	70347998	70357441	+	Solyc01g068340.3		ERCC4 domain-containing protein	101256033	GO:0048476, GO:0005634	Holliday junction resolvase complex, nucleus	GO:0048257, GO:0003677	3'-flap endonuclease activity, DNA binding	GO:0000727, GO:0031573, GO:0000712	double-strand break repair via break-induced replication, mitotic intra-S DNA damage checkpoint signaling, resolution of meiotic recombination intermediates	4.48115	2.46051	5.05178	0	7.17048	5.6619
Solyc01g068350.3	2.65071	1.04376	1.66578	0.626589	0.530929	0.877195	SL4.0ch01	70360242	70362701	+	Solyc01g068350.3										2.24057	1.23025	1.68393	0.700762	6.27417	3.7746
Solyc01g068360.4	0.89631	2.8678	3.94361	0.727202	0.467102	0.854728	SL4.0ch01	70364003	70368525	+	Solyc01g068360.4										0	0	0	0	5.37786	0
Solyc01g068370.4	14.6098	-0.0933445	0.7999	-0.116695	0.907102	0.987272	SL4.0ch01	70369821	70374062	-	Solyc01g068370.4										21.2855	13.5328	10.1036	13.3145	20.6151	8.80739
Solyc01g068380.3	6.22736	1.72642	1.31822	1.30966	0.190309	0.614357	SL4.0ch01	70374483	70384403	-	Solyc01g068380.3										1.12029	7.38152	0	9.1099	7.17048	12.582
Solyc01g068390.3	371.825	-0.652723	0.442942	-1.47361	0.140587	0.540694	SL4.0ch01	70391789	70397080	-	Solyc01g068390.3		Purple acid phosphatase		GO:0005634	nucleus	GO:0003993, GO:0018024, GO:0061630, GO:0008270	acid phosphatase activity, histone-lysine N-methyltransferase activity, ubiquitin protein ligase activity, zinc ion binding	GO:0072344	rescue of stalled ribosome	598.233	271.886	493.39	246.668	324.464	296.306
Solyc01g068400.3	1124.43	-0.184383	0.546449	-0.33742	0.7358	0.934325	SL4.0ch01	70412591	70421117	+	Solyc01g068400.3		Tubulin-specific chaperone A	101254831	GO:0005829, GO:0005874, GO:0015630	cytosol, microtubule, microtubule cytoskeleton	GO:0048487, GO:0015631	beta-tubulin binding, tubulin binding	GO:0007023, GO:0006457, GO:0007021	post-chaperonin tubulin folding pathway, protein folding, tubulin complex assembly	1105.72	703.705	1779.91	1549.38	478.63	1129.23
Solyc01g068410.4	8.33858	5.09182	1.60032	3.18175	0.00146388	0.037132	SL4.0ch01	70460393	70463398	+	Solyc01g068410.4										0	0	1.68393	20.3221	5.37786	22.6476
Solyc01g068430.3	22.8187	0.989745	0.89091	1.11094	0.266595	0.707819	SL4.0ch01	70471234	70474578	+	Solyc01g068430.3										2.24057	17.2235	26.9428	39.9434	13.4446	37.1169
Solyc01g068440.2	0.514934	-1.66226	4.04646	-0.410793	0.681225	0.912159	SL4.0ch01	70482212	70485964	+	Solyc01g068440.2										0	2.46051	0	0	0	0.6291
Solyc01g068450.4	246.58	-0.54462	0.441921	-1.23239	0.217803	0.652752	SL4.0ch01	70491311	70492869	+	Solyc01g068450.4										235.26	237.439	405.826	230.551	151.476	218.927
Solyc01g068460.4	68.408	-0.89686	0.582027	-1.54093	0.123335	0.511196	SL4.0ch01	70493222	70496281	-	Solyc01g068460.4										112.029	50.4404	104.403	57.4625	60.9491	25.164
Solyc01g068470.4	29.9706	0.704459	0.632901	1.11306	0.265681	0.706781	SL4.0ch01	70499403	70509181	-	Solyc01g068470.4										21.2855	28.2958	18.5232	25.2274	53.7786	32.7132
Solyc01g068480.4	324.314	-0.754193	0.533637	-1.41331	0.157566	0.569446	SL4.0ch01	70513362	70527441	+	Solyc01g068480.4										668.812	279.268	272.796	176.592	360.317	188.101
Solyc01g068490.4	3.42085	-0.693253	1.37537	-0.504048	0.614228	0.899629	SL4.0ch01	70530099	70532899	+	Solyc01g068490.4										5.60144	3.69076	3.36785	1.40152	2.68893	3.7746
Solyc01g068500.4	57.7509	-0.985809	0.572921	-1.72067	0.0853104	0.429987	SL4.0ch01	70534084	70544757	+	Solyc01g068500.4										105.307	73.8152	50.5178	34.3373	57.3638	25.164
Solyc01g068510.1	2.89582	-5.42762	2.43637	-2.22775	0.025897	0.23186	SL4.0ch01	70546037	70546549	-	Solyc01g068510.1				GO:0016021	integral component of membrane					12.3232	0	5.05178	0	0	0
Solyc01g068520.1	0.10485	0.110369	4.08047	0.027048	0.978421	0.991995	SL4.0ch01	70547309	70547509	-	Solyc01g068520.1										0	0	0	0	0	0.6291
Solyc01g068530.3	2292.55	-0.685359	0.495823	-1.38227	0.16689	0.58348	SL4.0ch01	70548533	70549252	-	Solyc01g068530.3			101253316	GO:0022627, GO:0015935	cytosolic small ribosomal subunit, small ribosomal subunit	GO:0003723, GO:0003735	RNA binding, structural constituent of ribosome	GO:0000462, GO:0006412	maturation of SSU-rRNA from tricistronic rRNA transcript (SSU-rRNA, 5.8S rRNA, LSU-rRNA), translation	2256.26	2031.15	4194.66	2421.13	969.807	1882.27
Solyc01g068540.3	9.31902	0.528728	1.00847	0.524288	0.600078	0.899629	SL4.0ch01	70552809	70559139	+	Solyc01g068540.3		Myb-like domain-containing protein	101243635	GO:0005634	nucleus					12.3232	8.61177	1.68393	7.70838	9.85941	15.7275
Solyc01g068550.2	0.561309	-3.01613	4.01424	-0.751359	0.452437	0.844212	SL4.0ch01	70562813	70563959	+	Solyc01g068550.2										0	0	3.36785	0	0	0
Solyc01g068560.3	122.418	0.304188	0.491613	0.618756	0.536077	0.880407	SL4.0ch01	70564529	70571246	-	Solyc01g068560.3										66.097	150.091	112.823	148.562	102.179	154.759
Solyc01g068580.4	212.7	-0.418528	0.399804	-1.04683	0.295177	0.734675	SL4.0ch01	70580707	70589995	+	Solyc01g068580.4										281.192	194.38	254.273	177.994	207.944	160.42
Solyc01g068590.4	184.889	-0.644609	0.51609	-1.24902	0.211657	0.645303	SL4.0ch01	70593150	70622390	+	Solyc01g068590.4										293.515	163.624	218.91	89.6975	230.352	113.238
Solyc01g068620.4	125.151	-0.66958	0.474064	-1.41243	0.157824	0.569655	SL4.0ch01	70623117	70626479	+	Solyc01g068620.4										137.795	182.078	141.45	121.232	58.2601	110.092
Solyc01g068630.3	4.85714	1.36065	1.39354	0.976399	0.328867	0.768144	SL4.0ch01	70628562	70632110	+	Solyc01g068630.3										0	4.92101	3.36785	6.30686	4.48155	10.0656
Solyc01g068640.3	54.3369	0.281082	0.540932	0.519625	0.603325	0.899629	SL4.0ch01	70635979	70647086	+	Solyc01g068640.3		ABC1 domain-containing protein	101251319			GO:0016301	kinase activity	GO:0006744	ubiquinone biosynthetic process	35.8492	57.8219	53.8856	58.864	40.3339	79.2666
Solyc01g073650.3	822.413	-0.13335	0.398518	-0.334614	0.737916	0.935319	SL4.0ch01	73456811	73464864	-	Solyc01g073650.3		Serine/threonine-protein phosphatase	101245881			GO:0106306, GO:0106307	protein serine phosphatase activity, protein threonine phosphatase activity			672.172	885.783	1023.83	997.885	636.38	718.432
Solyc01g073660.3	12.9502	0.240362	0.978585	0.245622	0.805975	0.958053	SL4.0ch01	73467197	73475768	-	Solyc01g073660.3			101246177	GO:0005887	integral component of plasma membrane	GO:0015293	symporter activity	GO:0008643, GO:0071702, GO:0006817	carbohydrate transport, organic substance transport, phosphate ion transport	7.84201	25.8353	1.68393	15.4168	14.341	12.582
Solyc01g073670.3	0.205042	-1.81318	4.08047	-0.444356	0.656785	0.899629	SL4.0ch01	73480068	73483385	-	Solyc01g073670.3			101246468	GO:0005887	integral component of plasma membrane	GO:0015293	symporter activity	GO:0008643, GO:0071702, GO:0006817	carbohydrate transport, organic substance transport, phosphate ion transport	0	1.23025	0	0	0	0
Solyc01g073680.4	1.21397	2.12221	2.88349	0.735988	0.461738	0.851265	SL4.0ch01	73484533	73486088	-	Solyc01g073680.4										1.12029	0	0	4.90533	0	1.2582
Solyc01g073690.2	1327.87	0.414993	0.408257	1.0165	0.309392	0.750622	SL4.0ch01	73492870	73493952	-	Solyc01g073690.2			101246756	GO:0033176, GO:0005774	proton-transporting V-type ATPase complex, vacuolar membrane	GO:0046961	proton-transporting ATPase activity, rotational mechanism			944.402	1323.75	1146.75	1946.02	1037.93	1568.35
Solyc01g073700.3	0.9226	0.0067554	2.81739	0.00239775	0.998087	0.998896	SL4.0ch01	73508287	73510069	-	Solyc01g073700.3										1.12029	0	1.68393	2.10229	0	0.6291
Solyc01g073710.2	39.8574	0.184382	0.578511	0.318718	0.74994	0.938231	SL4.0ch01	73514129	73514872	+	Solyc01g073710.2			101248133			GO:0005509	calcium ion binding			42.5709	45.5194	23.575	53.9587	31.3708	42.1497
Solyc01g073720.2	0.116794	0.110369	4.08047	0.027048	0.978421	0.991995	SL4.0ch01	73516542	73517094	+	Solyc01g073720.2			104647874	GO:0016021	integral component of membrane					0	0	0	0.700762	0	0
Solyc01g073730.4	59.6922	0.945263	0.613731	1.54019	0.123514	0.511196	SL4.0ch01	73535439	73542380	-	Solyc01g073730.4										42.5709	63.9732	15.1553	62.3678	98.5941	75.492
Solyc01g073740.4	577.867	0.427964	0.37733	1.13419	0.256715	0.696496	SL4.0ch01	73546581	73555421	+	Solyc01g073740.4										401.063	575.759	501.81	748.414	561.986	678.169
Solyc01g073750.4	280.932	0.100743	0.650716	0.154819	0.876964	0.974791	SL4.0ch01	73557489	73587090	+	Solyc01g073750.4										358.492	289.11	165.025	140.152	603.217	129.595
Solyc01g073770.2	178.606	0.569312	0.481538	1.18228	0.237095	0.676747	SL4.0ch01	73588302	73589385	+	Solyc01g073770.2			104647952							101.946	211.604	117.875	258.581	153.269	228.363
Solyc01g073860.3	0.280654	-1.81318	4.08047	-0.444356	0.656785	0.899629	SL4.0ch01	73634336	73635103	-	Solyc01g073860.3			101249575							0	0	1.68393	0	0	0
Solyc01g073870.4	181.275	-0.408305	0.476624	-0.856661	0.391632	0.814489	SL4.0ch01	73636715	73648185	-	Solyc01g073870.4										211.734	129.177	279.532	121.933	204.359	140.918
Solyc01g073880.2	0.448155	1.85655	3.98063	0.466395	0.640932	0.899629	SL4.0ch01	73652271	73652879	-	Solyc01g073880.2										0	0	0	0	2.68893	0
Solyc01g073890.3	0.6291	2.3812	3.95828	0.601574	0.547458	0.88631	SL4.0ch01	73656428	73657920	+	Solyc01g073890.3			101250152							0	0	0	0	0	3.7746
Solyc01g073900.4	86.5524	0.86843	0.477337	1.81932	0.0688621	0.388146	SL4.0ch01	73660369	73662523	+	Solyc01g073900.4										49.2926	78.7362	55.5696	91.099	138.928	105.689
Solyc01g073905.1	1.14748	-0.244227	2.90922	-0.0839491	0.933097	0.991995	SL4.0ch01	73662749	73665162	+	Solyc01g073905.1										0	3.69076	0	1.40152	1.79262	0
Solyc01g073910.4	1.53818	-1.42263	2.7264	-0.521798	0.601811	0.899629	SL4.0ch01	73685644	73687528	+	Solyc01g073910.4										0	0	6.73571	0.700762	1.79262	0
Solyc01g073920.3	90.8576	-0.237851	0.533818	-0.445566	0.655911	0.899629	SL4.0ch01	73695033	73705248	-	Solyc01g073920.3				GO:0017053	transcription repressor complex					148.998	61.5127	84.1963	57.4625	92.3199	100.656
Solyc01g073930.3	47.7593	0.330872	0.562299	0.588428	0.556245	0.891625	SL4.0ch01	73706714	73713088	+	Solyc01g073930.3			101251321	GO:0005634	nucleus	GO:0008418	protein-N-terminal asparagine amidohydrolase activity	GO:0006511	ubiquitin-dependent protein catabolic process	28.0072	60.2824	38.7303	64.4701	40.3339	54.7317
Solyc01g073940.3	252.075	0.691356	0.486663	1.42061	0.155431	0.566257	SL4.0ch01	73713356	73717172	-	Solyc01g073940.3			101251616	GO:0005737, GO:0005634	cytoplasm, nucleus	GO:0003677, GO:0046872, GO:0003729	DNA binding, metal ion binding, mRNA binding	GO:0010468	regulation of gene expression	113.149	295.261	170.077	371.404	247.382	315.179
Solyc01g073950.4	55.375	1.1455	0.578758	1.97924	0.0477894	0.322414	SL4.0ch01	73733288	73737785	+	Solyc01g073950.4										30.2478	34.4471	38.7303	52.5571	122.794	53.4735
Solyc01g073960.4	189.82	0.519593	0.433271	1.19923	0.230437	0.668325	SL4.0ch01	73743956	73750493	-	Solyc01g073960.4										138.916	214.064	114.507	206.024	246.485	218.927
Solyc01g073970.3	17.7418	5.33994	1.45621	3.66701	0.000245403	0.0101988	SL4.0ch01	73753584	73754158	+	Solyc01g073970.3										0	2.46051	0	44.148	4.48155	55.3608
Solyc01g073985.1	0.448155	1.85655	3.98063	0.466395	0.640932	0.899629	SL4.0ch01	73760657	73764689	+	Solyc01g073985.1										0	0	0	0	2.68893	0
Solyc01g074000.3	389.351	3.80068	0.864153	4.39815	1.09177e-05	0.00112062	SL4.0ch01	73767133	73767773	-	Solyc01g074000.3										52.6535	94.7295	8.41963	962.146	85.1494	1133.01
Solyc01g074010.4	203.834	1.20999	0.621524	1.94682	0.0515563	0.33542	SL4.0ch01	73768407	73772502	-	Solyc01g074010.4										110.908	215.294	42.0982	173.789	418.577	262.335
Solyc01g074020.3	68.8932	0.950388	0.478926	1.98441	0.0472097	0.320364	SL4.0ch01	73776522	73782944	+	Solyc01g074020.3		HIT-type domain-containing protein	101253825	GO:0005634, GO:0070761	nucleus, pre-snoRNP complex	GO:0046872	metal ion binding	GO:0000492, GO:0000463, GO:0048254	box C/D snoRNP assembly, maturation of LSU-rRNA from tricistronic rRNA transcript (SSU-rRNA, 5.8S rRNA, LSU-rRNA), snoRNA localization	57.1347	47.9799	35.3625	82.6899	91.4236	98.7686
Solyc01g074030.3	1.42386	0.257663	2.38238	0.108154	0.913874	0.99007	SL4.0ch01	73792469	73799448	+	Solyc01g074030.3										2.24057	0	1.68393	2.10229	0	2.5164
Solyc01g079060.4	24.181	-0.462791	0.718998	-0.643661	0.519795	0.877195	SL4.0ch01	70715222	70718803	+	Solyc01g079060.4										31.368	15.9933	37.0464	15.4168	12.5483	32.7132
Solyc01g079090.4	629.818	-1.1776	0.384962	-3.059	0.00222078	0.0489559	SL4.0ch01	70741075	70746536	+	Solyc01g079090.4										972.409	644.653	1003.62	349.68	378.243	430.304
Solyc01g079100.3	0.280654	-1.81318	4.08047	-0.444356	0.656785	0.899629	SL4.0ch01	70748817	70752329	+	Solyc01g079100.3		S-acyltransferase	101260264	GO:0005783, GO:0005794, GO:0016021	endoplasmic reticulum, Golgi apparatus, integral component of membrane	GO:0019706	protein-cysteine S-palmitoyltransferase activity	GO:0018230, GO:0006612	peptidyl-L-cysteine S-palmitoylation, protein targeting to membrane	0	0	1.68393	0	0	0
Solyc01g079110.4	117.63	3.15884	0.819481	3.85468	0.00011588	0.00629382	SL4.0ch01	70753656	70754276	+	Solyc01g079110.4										26.8869	36.9076	6.73571	278.903	30.4745	325.874
Solyc01g079115.1	1.72263	0.984936	2.64143	0.37288	0.709238	0.922683	SL4.0ch01	70772115	70773512	-	Solyc01g079115.1										3.36086	0	0	0.700762	6.27417	0
Solyc01g079120.3	1.92445	0.874751	1.9771	0.442442	0.658169	0.900217	SL4.0ch01	70775301	70775552	-	Solyc01g079120.3										0	2.46051	1.68393	2.10229	0.89631	4.4037
Solyc01g079130.2	0.10485	0.110369	4.08047	0.027048	0.978421	0.991995	SL4.0ch01	70791055	70793749	+	Solyc01g079130.2			101266864	GO:0005618	cell wall	GO:0004650	polygalacturonase activity	GO:0005975	carbohydrate metabolic process	0	0	0	0	0	0.6291
Solyc01g079150.4	4.21477	2.52877	1.52004	1.66362	0.0961884	0.45557	SL4.0ch01	70818917	70822807	-	Solyc01g079150.4										1.12029	2.46051	0	4.20457	8.06679	9.43649
Solyc01g079170.3	70.6918	-2.3492	0.849334	-2.76594	0.00567598	0.091636	SL4.0ch01	70839480	70841993	-	Solyc01g079170.3		Hexosyltransferase	101261450			GO:0016757	glycosyltransferase activity			82.9013	47.9799	223.962	53.9587	7.17048	8.17829
Solyc01g079200.4	0.149385	0.110369	4.08047	0.027048	0.978421	0.991995	SL4.0ch01	70863795	70866932	-	Solyc01g079200.4										0	0	0	0	0.89631	0
Solyc01g079210.3	99.6967	0.619793	0.468173	1.32385	0.185552	0.607063	SL4.0ch01	70877971	70885440	+	Solyc01g079210.3		Myb-like domain-containing protein		GO:0035267, GO:0000812	NuA4 histone acetyltransferase complex, Swr1 complex	GO:0003714	transcription corepressor activity	GO:0006281, GO:0043486, GO:0043968, GO:0043967, GO:0000122	DNA repair, histone exchange, histone H2A acetylation, histone H4 acetylation, negative regulation of transcription by RNA polymerase II	57.1347	94.7295	84.1963	93.2013	125.483	143.435
Solyc01g079220.4	311.836	0.369217	0.416755	0.885932	0.375654	0.803132	SL4.0ch01	70885685	70891049	-	Solyc01g079220.4										238.621	342.01	235.75	445.685	274.271	334.681
Solyc01g079230.4	412.217	-0.428598	0.444241	-0.964787	0.334652	0.773279	SL4.0ch01	70902311	70909273	+	Solyc01g079230.4										509.731	338.32	570.851	266.29	491.178	296.935
Solyc01g079240.3	20.7497	-1.84146	0.895959	-2.0553	0.0398502	0.294427	SL4.0ch01	70913896	70919241	+	Solyc01g079240.3		4-coumarate--CoA ligase	101262955	GO:0005783, GO:0016020	endoplasmic reticulum, membrane	GO:0016207, GO:0004467	4-coumarate-CoA ligase activity, long-chain fatty acid-CoA ligase activity	GO:0010143, GO:0009698, GO:0010025	cutin biosynthetic process, phenylpropanoid metabolic process, wax biosynthetic process	50.4129	4.92101	42.0982	12.6137	6.27417	8.17829
Solyc01g079250.3	752.223	-0.17702	0.471	-0.375838	0.707037	0.921506	SL4.0ch01	70921030	70926877	-	Solyc01g079250.3		RNA helicase	101263245	GO:0005681	spliceosomal complex	GO:0005524, GO:0003723, GO:0003724	ATP binding, RNA binding, RNA helicase activity			1004.9	606.515	783.026	458.298	1088.12	572.481
Solyc01g079260.4	287.894	2.78947	0.857192	3.25419	0.00113716	0.0313686	SL4.0ch01	70935936	70938394	+	Solyc01g079260.4										11.2029	193.15	13.4714	472.314	562.883	474.341
Solyc01g079285.1	0.280654	-1.81318	4.08047	-0.444356	0.656785	0.899629	SL4.0ch01	70950784	70951561	+	Solyc01g079285.1										0	0	1.68393	0	0	0
Solyc01g079290.1	7.15271	-2.51132	1.53362	-1.63751	0.101525	0.464817	SL4.0ch01	70952218	70953072	-	Solyc01g079290.1						GO:0061631	ubiquitin conjugating enzyme activity			4.48115	0	31.9946	0.700762	4.48155	1.2582
Solyc01g079300.4	0.490223	-1.57071	4.0519	-0.387647	0.698277	0.919198	SL4.0ch01	70958233	70961376	-	Solyc01g079300.4										2.24057	0	0	0.700762	0	0
Solyc01g079310.3	53.8525	-0.280893	0.519155	-0.541059	0.588467	0.899629	SL4.0ch01	70967551	70973364	+	Solyc01g079310.3		EB_dh domain-containing protein	101264151	GO:0016021	integral component of membrane	GO:0020037, GO:0046872	heme binding, metal ion binding			44.8115	50.4404	82.5124	53.2579	43.0229	49.0698
Solyc01g079320.4	79.4445	-0.787073	0.50165	-1.56897	0.116656	0.496708	SL4.0ch01	70973382	70975719	-	Solyc01g079320.4										114.269	61.5127	126.294	68.6747	49.297	56.619
Solyc01g079330.3	255.723	-0.485802	0.499505	-0.972565	0.330769	0.7699	SL4.0ch01	70978178	70987875	-	Solyc01g079330.3			101264757			GO:0005524, GO:0016787, GO:0003723, GO:0003724	ATP binding, hydrolase activity, RNA binding, RNA helicase activity			459.318	212.834	222.278	161.876	299.368	178.664
Solyc01g079340.3	124.648	0.239886	0.568626	0.421869	0.673121	0.908417	SL4.0ch01	71012264	71019833	+	Solyc01g079340.3		Protein kinase domain-containing protein	101265066	GO:0016021	integral component of membrane	GO:0005524, GO:0004674	ATP binding, protein serine/threonine kinase activity			175.885	115.644	50.5178	95.3036	189.121	121.416
Solyc01g079350.3	286.848	0.540556	0.448911	1.20415	0.228532	0.665072	SL4.0ch01	71021753	71026271	+	Solyc01g079350.3		PAPA-1 domain-containing protein	101265365	GO:0031011	Ino80 complex			GO:0043044	ATP-dependent chromatin remodeling	247.584	250.972	202.071	233.354	498.348	288.757
Solyc01g079360.4	10.3651	-1.34436	1.02348	-1.31352	0.189007	0.611763	SL4.0ch01	71028518	71030182	-	Solyc01g079360.4										13.4434	6.15127	25.2589	10.5114	1.79262	5.0328
Solyc01g079370.4	1.35253	-0.657762	2.76535	-0.237858	0.811991	0.958053	SL4.0ch01	71033919	71037664	+	Solyc01g079370.4										0	4.92101	0	1.40152	1.79262	0
Solyc01g079380.1	0.410085	-2.62404	4.04646	-0.648478	0.516676	0.875929	SL4.0ch01	71040839	71042326	+	Solyc01g079380.1			101268315	GO:0005634	nucleus	GO:0003700, GO:0043565	DNA-binding transcription factor activity, sequence-specific DNA binding	GO:0006355	regulation of transcription, DNA-templated	0	2.46051	0	0	0	0
Solyc01g079390.4	164.156	-0.331149	0.506155	-0.654245	0.512954	0.875929	SL4.0ch01	71043531	71059040	+	Solyc01g079390.4										252.065	137.788	158.289	100.91	221.389	114.496
Solyc01g079400.3	41.132	-0.741943	0.629233	-1.17912	0.238349	0.678601	SL4.0ch01	71059016	71061990	-	Solyc01g079400.3		PMR5N domain-containing protein	101266450	GO:0005794, GO:0016021	Golgi apparatus, integral component of membrane	GO:0016413	O-acetyltransferase activity			39.2101	38.1379	77.4606	47.6518	24.2004	20.1312
Solyc01g079410.3	6.09453	0.322702	1.14575	0.281651	0.778211	0.950549	SL4.0ch01	71064709	71070495	-	Solyc01g079410.3			101266754	GO:0005783	endoplasmic reticulum					7.84201	4.92101	3.36785	11.913	5.37786	3.1455
Solyc01g079420.4	1285.1	0.395535	0.426318	0.927794	0.353515	0.789872	SL4.0ch01	71073979	71077259	+	Solyc01g079420.4										824.531	1281.92	1224.21	1789.05	948.296	1642.58
Solyc01g079430.2	13.1303	-0.00319131	0.96011	-0.0033239	0.997348	0.998724	SL4.0ch01	71078639	71080066	-	Solyc01g079430.2										12.3232	18.4538	8.41963	2.80305	24.2004	12.582
Solyc01g079440.1	3.19962	-1.73634	1.78305	-0.973803	0.330154	0.76936	SL4.0ch01	71080539	71080742	+	Solyc01g079440.1										13.4434	1.23025	0	2.10229	1.79262	0.6291
Solyc01g079450.3	676.461	0.297253	0.564707	0.526385	0.598621	0.899629	SL4.0ch01	71081676	71092011	-	Solyc01g079450.3		Peptidase_S9 domain-containing protein				GO:0004252	serine-type endopeptidase activity			947.763	616.357	255.957	449.188	1113.22	676.282
Solyc01g079460.2	0.840798	-3.64255	3.63961	-1.00081	0.316919	0.757474	SL4.0ch01	71092719	71093735	-	Solyc01g079460.2			101268610							3.36086	0	1.68393	0	0	0
Solyc01g079470.4	1.91575	0.859627	2.19166	0.392226	0.694891	0.919198	SL4.0ch01	71095300	71096006	+	Solyc01g079470.4										0	2.46051	1.68393	4.20457	0	3.1455
Solyc01g079480.3	169.42	0.347839	0.463052	0.751188	0.45254	0.844212	SL4.0ch01	71097204	71098337	-	Solyc01g079480.3			543618	GO:0005634	nucleus	GO:0003700, GO:0000976	DNA-binding transcription factor activity, transcription cis-regulatory region binding	GO:0045893	positive regulation of transcription, DNA-templated	152.359	193.15	101.036	160.474	250.967	158.533
Solyc01g079490.2	37.4089	0.803451	0.645186	1.2453	0.213021	0.646713	SL4.0ch01	71106661	71124814	+	Solyc01g079490.2										41.4506	19.6841	20.2071	26.629	63.638	52.8444
Solyc01g079500.4	186.281	2.65914	0.552203	4.81551	1.46827e-06	0.000250279	SL4.0ch01	71127766	71133880	+	Solyc01g079500.4										50.4129	81.1967	20.2071	351.782	236.626	377.46
Solyc01g079510.3	208.062	-0.0330997	0.580406	-0.0570285	0.954522	0.991995	SL4.0ch01	71137670	71159126	+	Solyc01g079510.3										179.246	139.019	313.21	107.217	361.213	148.468
Solyc01g079520.3	39.0009	0.413893	0.651706	0.635092	0.525368	0.877195	SL4.0ch01	71159965	71170277	+	Solyc01g079520.3				GO:0005634	nucleus	GO:0005524, GO:0030983	ATP binding, mismatched DNA binding	GO:0007010, GO:0006298, GO:0008360, GO:0006357	cytoskeleton organization, mismatch repair, regulation of cell shape, regulation of transcription by RNA polymerase II	45.9318	31.9866	21.891	23.1251	70.8085	40.2624
Solyc01g079530.4	5.01841	-0.910834	1.14902	-0.792703	0.427951	0.83783	SL4.0ch01	71170437	71173056	-	Solyc01g079530.4										6.72172	6.15127	6.73571	3.50381	4.48155	2.5164
Solyc01g079535.1	2159.23	-0.266597	0.42634	-0.625316	0.531764	0.877195	SL4.0ch01	71189866	71195770	+	Solyc01g079535.1										2130.79	1898.28	3046.22	2515.74	1299.65	2064.7
Solyc01g079550.2	2.60296	-1.05708	1.80882	-0.5844	0.558951	0.893672	SL4.0ch01	71196421	71197243	+	Solyc01g079550.2			101245093							2.24057	0	8.41963	2.80305	0.89631	1.2582
Solyc01g079580.3	4.03059	-1.54568	1.56851	-0.98544	0.324408	0.764994	SL4.0ch01	71253077	71255625	+	Solyc01g079580.3			101245693							11.2029	0	6.73571	1.40152	3.58524	1.2582
Solyc01g079590.3	2476.66	-0.602165	0.403822	-1.49117	0.135918	0.532041	SL4.0ch01	71271554	71279095	+	Solyc01g079590.3		DUF4149 domain-containing protein	101245986	GO:0016021	integral component of membrane					3378.79	2074.21	3505.93	2216.51	1521.04	2163.47
Solyc01g079600.4	186.569	2.24255	0.593047	3.78141	0.000155943	0.0075634	SL4.0ch01	71281381	71285138	-	Solyc01g079600.4										87.3824	84.8875	21.891	204.622	452.637	267.996
Solyc01g079610.3	367.473	0.122988	0.479701	0.256385	0.797654	0.958053	SL4.0ch01	71290110	71296115	-	Solyc01g079610.3		J domain-containing protein	101246562			GO:0030544, GO:0051082	Hsp70 protein binding, unfolded protein binding	GO:0006457	protein folding	426.829	234.978	394.039	458.999	216.907	473.083
Solyc01g079615.1	2.11761	-0.962045	2.50566	-0.383948	0.701017	0.919198	SL4.0ch01	71314425	71315192	+	Solyc01g079615.1										0	0	8.41963	0.700762	3.58524	0
Solyc01g079620.4	21.8996	-1.23665	0.726768	-1.70158	0.0888344	0.437491	SL4.0ch01	71322725	71326073	+	Solyc01g079620.4										34.7289	22.1446	35.3625	20.3221	12.5483	6.291
Solyc01g079630.3	40.3761	0.0442762	0.569659	0.077724	0.938048	0.991995	SL4.0ch01	71328780	71333714	+	Solyc01g079630.3			101246860			GO:0003676	nucleic acid binding			23.526	50.4404	45.466	37.8411	46.6081	38.3751
Solyc01g079640.4	25.6229	-0.472171	0.636168	-0.742212	0.457959	0.84859	SL4.0ch01	71333961	71338736	-	Solyc01g079640.4										39.2101	24.6051	25.2589	16.1175	27.7856	20.7603
Solyc01g079650.3	204.788	0.429912	0.523546	0.821155	0.411558	0.827296	SL4.0ch01	71351023	71361570	+	Solyc01g079650.3		Catalyzes the ATP-dependent amination of UTP to CTP with either L-glutamine or ammonia as the source of nitrogen.	101247459			GO:0005524, GO:0003883, GO:0042802	ATP binding, CTP synthase activity, identical protein binding	GO:0044210, GO:0006241, GO:0006541, GO:0019856	'de novo' CTP biosynthetic process, CTP biosynthetic process, glutamine metabolic process, pyrimidine nucleobase biosynthetic process	154.6	215.294	153.237	113.523	367.487	224.589
Solyc01g079660.2	3.9623	5.0229	1.96312	2.55863	0.0105085	0.134788	SL4.0ch01	71361598	71362534	-	Solyc01g079660.2			101247750							0	0	0	14.716	7.17048	1.8873
Solyc01g079670.2	0.10485	0.110369	4.08047	0.027048	0.978421	0.991995	SL4.0ch01	71367601	71368284	-	Solyc01g079670.2			101244226							0	0	0	0	0	0.6291
Solyc01g079680.3	92.6079	0.459236	0.494911	0.927917	0.353451	0.789868	SL4.0ch01	71371977	71375005	+	Solyc01g079680.3		WPP domain-containing protein	101248044	GO:0005634	nucleus					87.3824	102.111	43.7821	112.823	112.039	97.5104
Solyc01g079690.4	124.934	-0.0262629	0.559237	-0.046962	0.962544	0.991995	SL4.0ch01	71375382	71382454	-	Solyc01g079690.4										198.291	103.341	75.7767	89.6975	190.018	92.4776
Solyc01g079700.3	4.24806	0.653168	1.7053	0.383022	0.701703	0.919198	SL4.0ch01	71389772	71391194	-	Solyc01g079700.3										5.60144	2.46051	1.68393	1.40152	14.341	0
Solyc01g079710.3	308.409	-0.280303	0.486711	-0.575912	0.564675	0.895704	SL4.0ch01	71393093	71400821	-	Solyc01g079710.3			101249013							319.282	175.926	520.333	298.525	254.552	281.837
Solyc01g079720.3	312.739	0.595489	0.470224	1.26639	0.205372	0.636271	SL4.0ch01	71402160	71417279	-	Solyc01g079720.3		Protein-serine/threonine phosphatase	101249298	GO:0016021	integral component of membrane	GO:0046872, GO:0106306, GO:0004722, GO:0106307	metal ion binding, protein serine phosphatase activity, protein serine/threonine phosphatase activity, protein threonine phosphatase activity	GO:0006470	protein dephosphorylation	328.244	268.195	149.869	283.809	502.83	343.488
Solyc01g079750.3	24.7132	-1.01511	0.93209	-1.08907	0.276122	0.717871	SL4.0ch01	71481165	71488524	-	Solyc01g079750.3		Protein kinase domain-containing protein	101249577			GO:0005524, GO:0004672	ATP binding, protein kinase activity			62.7361	6.15127	30.3107	4.90533	15.2373	28.9386
Solyc01g079760.3	149.72	0.395291	0.404368	0.977552	0.328296	0.767542	SL4.0ch01	71490718	71498801	+	Solyc01g079760.3			101249855	GO:0005779	integral component of peroxisomal membrane	GO:0015217, GO:0005347	ADP transmembrane transporter activity, ATP transmembrane transporter activity	GO:0015866, GO:0015867, GO:0006635, GO:0007031	ADP transport, ATP transport, fatty acid beta-oxidation, peroxisome organization	131.074	139.019	117.875	176.592	142.513	191.246
Solyc01g079770.2	41.7724	-1.12086	0.550832	-2.03485	0.0418655	0.299891	SL4.0ch01	71499576	71500897	+	Solyc01g079770.2										63.8564	54.1312	53.8856	31.5343	17.0299	30.1968
Solyc01g079780.3	311.85	0.50902	0.371276	1.371	0.170375	0.588431	SL4.0ch01	71501162	71504557	-	Solyc01g079780.3			101250442							255.426	279.268	237.434	402.237	315.501	381.234
Solyc01g079790.4	7.69501	-1.15056	1.07775	-1.06756	0.285721	0.729265	SL4.0ch01	71507448	71511691	+	Solyc01g079790.4										4.48115	7.38152	20.2071	7.00762	2.68893	4.4037
Solyc01g079800.4	97.0853	0.892086	0.435833	2.04686	0.0406723	0.296137	SL4.0ch01	71512476	71518254	-	Solyc01g079800.4										70.5781	72.585	60.6214	147.16	112.039	119.529
Solyc01g079810.4	91.7735	0.642809	0.583064	1.10247	0.270259	0.711703	SL4.0ch01	71524828	71530644	+	Solyc01g079810.4										32.4883	93.4993	89.2481	72.8792	163.128	99.3977
Solyc01g079820.3	788.277	0.569495	0.536181	1.06213	0.288176	0.731898	SL4.0ch01	71532119	71535934	-	Solyc01g079820.3		Thiol-specific peroxidase that catalyzes the reduction of hydrogen peroxide and organic hydroperoxides to water and alcohols, respectively. Plays a role in cell protection against oxidative stress by detoxifying peroxides.	101251323	GO:0005737, GO:0005739	cytoplasm, mitochondrion	GO:0008379	thioredoxin peroxidase activity	GO:0045454, GO:0034599, GO:0042744	cell redox homeostasis, cellular response to oxidative stress, hydrogen peroxide catabolic process	410.025	654.495	840.279	1440.07	414.095	970.701
Solyc01g079840.3	989.251	-0.168026	0.376008	-0.446868	0.65497	0.899629	SL4.0ch01	71547507	71559175	-	Solyc01g079840.3		Catalytic subunit of the dimeric E1 enzyme, which activates NEDD8.	101252115	GO:0005737, GO:0005634	cytoplasm, nucleus	GO:0005524, GO:0019781	ATP binding, NEDD8 activating enzyme activity	GO:0032446, GO:0045116	protein modification by small protein conjugation, protein neddylation	1007.14	875.941	1257.89	1098.79	786.064	909.678
Solyc01g079850.3	1.05043	1.84668	3.07309	0.600919	0.547894	0.886429	SL4.0ch01	71560579	71564199	-	Solyc01g079850.3		PMR5N domain-containing protein	101252430	GO:0005794, GO:0016021	Golgi apparatus, integral component of membrane	GO:0016413	O-acetyltransferase activity			1.12029	0	0	0.700762	4.48155	0
Solyc01g079855.1	0.149385	0.110369	4.08047	0.027048	0.978421	0.991995	SL4.0ch01	71571068	71573254	+	Solyc01g079855.1										0	0	0	0	0.89631	0
Solyc01g079860.3	540.37	-0.428786	0.442059	-0.969976	0.332059	0.770752	SL4.0ch01	71575456	71585537	+	Solyc01g079860.3		Catalyzes the dehydration of the S-form of NAD(P)HX at the expense of ATP, which is converted to ADP. Together with NAD(P)HX epimerase, which catalyzes the epimerization of the S- and R-forms, the enzyme allows the repair of both epimers of NAD(P)HX, a damaged form of NAD(P)H that is a result of enzymatic or heat-dependent hydration.	101252921			GO:0052855, GO:0005524, GO:0047453	ADP-dependent NAD(P)H-hydrate dehydratase activity, ATP binding, ATP-dependent NAD(P)H-hydrate dehydratase activity	GO:0110051, GO:0046496	metabolite repair, nicotinamide nucleotide metabolic process	573.587	394.911	892.481	536.083	399.754	445.403
Solyc01g079870.4	2540.41	0.402703	0.547617	0.735375	0.462111	0.851597	SL4.0ch01	71585414	71589006	-	Solyc01g079870.4										1337.62	3909.75	1316.83	3905.35	1835.64	2937.27
Solyc01g079880.3	13266.7	-1.63435	0.471648	-3.46519	0.000529863	0.0181006	SL4.0ch01	71608167	71612366	-	Solyc01g079880.3		DUF3700 domain-containing protein	101253225							19640.9	12473.5	28092.9	9030.72	4293.32	6068.92
Solyc01g079940.4	0.9519	-3.83648	3.47588	-1.10375	0.269703	0.711205	SL4.0ch01	71675100	71677297	-	Solyc01g079940.4										4.48115	1.23025	0	0	0	0
Solyc01g079950.3	1.49488	-4.47041	2.95936	-1.5106	0.130891	0.523074	SL4.0ch01	71679275	71681108	-	Solyc01g079950.3		Peptidase A1 domain-containing protein				GO:0004190	aspartic-type endopeptidase activity			5.60144	0	3.36785	0	0	0
Solyc01g080000.1	0.205042	-1.81318	4.08047	-0.444356	0.656785	0.899629	SL4.0ch01	71709561	71710898	-	Solyc01g080000.1		Peptidase A1 domain-containing protein	101246563			GO:0004190	aspartic-type endopeptidase activity			0	1.23025	0	0	0	0
Solyc01g080010.2	97.983	-3.79448	0.843842	-4.49668	6.90237e-06	0.000789231	SL4.0ch01	71718357	71719893	-	Solyc01g080010.2		Peptidase A1 domain-containing protein	543853			GO:0004190	aspartic-type endopeptidase activity			196.05	22.1446	330.05	18.2198	17.0299	4.4037
Solyc01g080020.2	33.9313	-3.13421	0.82614	-3.7938	0.000148358	0.0072917	SL4.0ch01	71725137	71726767	-	Solyc01g080020.2		Peptidase A1 domain-containing protein	101255625			GO:0004190	aspartic-type endopeptidase activity			86.2621	34.4471	62.3053	14.0152	0.89631	5.6619
Solyc01g080030.3	3.38151	-1.73665	1.8643	-0.931526	0.351582	0.787686	SL4.0ch01	71732939	71734259	-	Solyc01g080030.3										0	12.3025	3.36785	2.10229	0	2.5164
Solyc01g080040.3	62.6645	0.661273	0.611541	1.08132	0.279554	0.72129	SL4.0ch01	71735648	71743155	+	Solyc01g080040.3			101256215	GO:0005737	cytoplasm	GO:0017017, GO:0051019, GO:0004721, GO:0008330	MAP kinase tyrosine/serine/threonine phosphatase activity, mitogen-activated protein kinase binding, phosphoprotein phosphatase activity, protein tyrosine/threonine phosphatase activity	GO:0000188, GO:0035970, GO:0035335, GO:0006470	inactivation of MAPK activity, peptidyl-threonine dephosphorylation, peptidyl-tyrosine dephosphorylation, protein dephosphorylation	43.6912	56.5917	45.466	131.743	34.9561	63.5391
Solyc01g080070.4	2.58239	-3.17038	1.86729	-1.69785	0.0895362	0.439476	SL4.0ch01	71799398	71802036	-	Solyc01g080070.4										2.24057	4.92101	6.73571	0.700762	0.89631	0
Solyc01g080080.3	214.216	-0.354245	0.43229	-0.819461	0.412523	0.827296	SL4.0ch01	71823467	71835150	-	Solyc01g080080.3		RING-type domain-containing protein				GO:0061630	ubiquitin protein ligase activity	GO:0016567	protein ubiquitination	314.801	218.985	186.916	144.357	202.566	217.668
Solyc01g080110.3	223.282	0.306861	0.419593	0.73133	0.464578	0.85315	SL4.0ch01	71839682	71851857	-	Solyc01g080110.3			101257596	GO:0016021, GO:0016020	integral component of membrane, membrane					239.741	191.92	166.709	182.198	288.612	270.513
Solyc01g080130.2	26.1728	-0.0907929	0.608539	-0.149198	0.881397	0.976281	SL4.0ch01	71861763	71864312	-	Solyc01g080130.2			101258185	GO:0016021	integral component of membrane					21.2855	34.4471	25.2589	24.5267	25.0967	26.4222
Solyc01g080140.3	227.103	0.539778	0.45937	1.17504	0.239978	0.680934	SL4.0ch01	71873708	71888231	-	Solyc01g080140.3			101258695							138.916	273.116	143.134	297.824	213.322	296.306
Solyc01g080150.3	3.5508	3.80948	2.00854	1.89664	0.0578761	0.355188	SL4.0ch01	71905883	71907823	+	Solyc01g080150.3			101259193	GO:0005739	mitochondrion	GO:0052381	tRNA dimethylallyltransferase activity	GO:0009691, GO:0006400	cytokinin biosynthetic process, tRNA modification	0	1.23025	0	0.700762	14.341	5.0328
Solyc01g080160.4	62.1733	0.621306	0.49292	1.26046	0.207503	0.638658	SL4.0ch01	71927014	71935327	+	Solyc01g080160.4										49.2926	60.2824	37.0464	88.296	70.8085	67.3137
Solyc01g080170.3	193.889	0.0428819	0.40017	0.107159	0.914663	0.990095	SL4.0ch01	71965080	71974742	+	Solyc01g080170.3		Hydroxymethylglutaryl-CoA lyase	101259975			GO:0004419	hydroxymethylglutaryl-CoA lyase activity	GO:0046951, GO:0006552, GO:0006629	ketone body biosynthetic process, leucine catabolic process, lipid metabolic process	148.998	228.827	195.335	190.607	200.773	198.795
Solyc01g080180.3	39.3981	0.310493	0.559473	0.554975	0.578912	0.899629	SL4.0ch01	71975629	71981841	+	Solyc01g080180.3			101260864	GO:0016021	integral component of membrane					42.5709	40.5984	21.891	46.2503	44.8155	40.2624
Solyc01g080190.3	50.7436	0.852674	0.613075	1.39082	0.164281	0.580336	SL4.0ch01	71982526	71984760	+	Solyc01g080190.3			101260572							32.4883	60.2824	15.1553	69.3754	69.9122	57.2481
Solyc01g080200.3	30.5474	-2.33244	0.630793	-3.69764	0.000217615	0.00934306	SL4.0ch01	71984776	71996449	-	Solyc01g080200.3			101260265	GO:0016021, GO:0016592	integral component of membrane, mediator complex			GO:2000762	regulation of phenylpropanoid metabolic process	48.1724	35.6774	69.041	8.40914	12.5483	9.43649
Solyc01g080210.3	285.917	0.18486	0.522957	0.353489	0.723722	0.929039	SL4.0ch01	72002429	72008457	-	Solyc01g080210.3			101261156			GO:0016491	oxidoreductase activity	GO:0009263	deoxyribonucleotide biosynthetic process	147.878	308.794	346.889	437.976	173.884	300.081
Solyc01g080220.3	450.174	-0.976864	0.501696	-1.94712	0.0515201	0.335283	SL4.0ch01	72012518	72014500	+	Solyc01g080220.3		DLH domain-containing protein	101261451			GO:0016787	hydrolase activity			404.424	434.28	953.102	413.45	213.322	282.466
Solyc01g080240.4	223.54	0.422999	0.483693	0.87452	0.381835	0.807273	SL4.0ch01	72038841	72046500	+	Solyc01g080240.4										171.404	199.301	202.071	183.6	408.717	176.148
Solyc01g080250.3	460.386	-0.34313	0.389228	-0.881565	0.378012	0.804278	SL4.0ch01	72050416	72059695	-	Solyc01g080250.3		May act as a substrate-specific adapter of an E3 ubiquitin-protein ligase complex (CUL3-RBX1-BTB) which mediates the ubiquitination and subsequent proteasomal degradation of target proteins.	101262855							624	519.167	400.774	366.498	475.044	376.831
Solyc01g080260.3	6.73337	1.77696	1.36613	1.30073	0.193352	0.61821	SL4.0ch01	72071206	72074379	+	Solyc01g080260.3			101247158	GO:0016021	integral component of membrane					1.12029	0	8.41963	4.20457	13.4446	13.2111
Solyc01g080270.3	259.326	0.118448	0.380962	0.310918	0.755863	0.939219	SL4.0ch01	72074646	72094529	-	Solyc01g080270.3		Hydrolase_4 domain-containing protein	101262250							295.756	227.597	222.278	262.085	292.197	256.044
Solyc01g080280.3	8.63113	-3.22562	1.50568	-2.1423	0.0321693	0.263052	SL4.0ch01	72107158	72112587	+	Solyc01g080280.3		Glutamine synthetase	543998	GO:0005737	cytoplasm	GO:0005524, GO:0004356	ATP binding, glutamate-ammonia ligase activity	GO:0006542	glutamine biosynthetic process	3.36086	9.84203	33.6785	4.90533	0	0
Solyc01g080290.3	1.71606	1.64902	2.55763	0.644743	0.519094	0.877195	SL4.0ch01	72113071	72114359	+	Solyc01g080290.3			101263460	GO:0016021	integral component of membrane					0	2.46051	0	2.80305	0	5.0328
Solyc01g080300.4	25.7102	1.47423	0.886967	1.6621	0.0964919	0.455602	SL4.0ch01	72115522	72119769	+	Solyc01g080300.4										21.2855	17.2235	1.68393	19.6213	69.9122	24.5349
Solyc01g080310.4	16.4612	0.45248	0.826462	0.547491	0.584042	0.899629	SL4.0ch01	72119936	72124249	+	Solyc01g080310.4										15.684	17.2235	8.41963	13.3145	34.0598	10.0656
Solyc01g080320.3	0.514242	-0.0115968	4.04393	-0.00286769	0.997712	0.998724	SL4.0ch01	72130000	72130550	-	Solyc01g080320.3										0	0	1.68393	1.40152	0	0
Solyc01g080330.4	1944.31	-0.375878	0.347458	-1.08179	0.279345	0.721256	SL4.0ch01	72135655	72138149	+	Solyc01g080330.4										2063.57	1989.32	2535.99	1536.07	1750.49	1790.42
Solyc01g080340.3	159.942	-0.102535	0.473672	-0.216469	0.828622	0.958053	SL4.0ch01	72138493	72140147	-	Solyc01g080340.3		BSD domain-containing protein								183.727	94.7295	218.91	173.789	129.965	158.533
Solyc01g080350.3	102.463	0.76321	0.453686	1.68224	0.0925215	0.447657	SL4.0ch01	72142694	72150300	-	Solyc01g080350.3			101264973			GO:0043539	protein serine/threonine kinase activator activity	GO:0035556	intracellular signal transduction	69.4578	91.0388	67.3571	161.175	103.076	122.674
Solyc01g080360.3	163.01	-1.45652	0.517893	-2.81239	0.00491755	0.0841244	SL4.0ch01	72171508	72188469	+	Solyc01g080360.3		MHD domain-containing protein	101265277	GO:0030119, GO:0005829, GO:0005770, GO:0005764	AP-type membrane coat adaptor complex, cytosol, late endosome, lysosome			GO:0016197	endosomal transport	297.996	129.177	289.635	54.6594	108.454	98.1395
Solyc01g080400.3	84.2113	1.02798	0.547411	1.87789	0.0603959	0.361884	SL4.0ch01	72226765	72232522	+	Solyc01g080400.3		Protein-serine/threonine phosphatase	101266158			GO:0046872, GO:0106306, GO:0106307	metal ion binding, protein serine phosphatase activity, protein threonine phosphatase activity			54.8941	83.6572	26.9428	97.4059	139.824	102.543
Solyc01g080410.3	13030.2	1.14196	0.522646	2.18495	0.0288925	0.248342	SL4.0ch01	72234148	72236166	+	Solyc01g080410.3		Catalyzes the reduction of methionine sulfoxide (MetSO) to methionine in proteins. Plays a protective role against oxidative stress by restoring activity to proteins that have been inactivated by methionine oxidation. MSRB family specifically reduces the MetSO R-enantiomer.	101266452			GO:0046872, GO:0033743	metal ion binding, peptide-methionine (R)-S-oxide reductase activity	GO:0030091, GO:0006979	protein repair, response to oxidative stress	7402.86	10074.5	6902.41	27521	7146.28	19134.1
Solyc01g080420.1	0.149385	0.110369	4.08047	0.027048	0.978421	0.991995	SL4.0ch01	72237081	72238186	-	Solyc01g080420.1										0	0	0	0	0.89631	0
Solyc01g080430.4	343.664	0.543627	0.575177	0.945147	0.344584	0.781448	SL4.0ch01	72246188	72251239	+	Solyc01g080430.4										411.145	317.405	109.455	266.99	622.935	334.052
Solyc01g080450.4	23.5117	0.779224	0.703623	1.10745	0.268101	0.709662	SL4.0ch01	72267617	72269410	-	Solyc01g080450.4										10.0826	23.3748	18.5232	18.9206	41.2303	28.9386
Solyc01g080460.3	5159.34	0.670544	0.483464	1.38696	0.165455	0.58169	SL4.0ch01	72273344	72281771	+	Solyc01g080460.3		Pyruvate, phosphate dikinase	101267346			GO:0005524, GO:0016301, GO:0046872, GO:0050242	ATP binding, kinase activity, metal ion binding, pyruvate, phosphate dikinase activity	GO:0015979, GO:0006090	photosynthesis, pyruvate metabolic process	2962.04	6585.55	2396.23	5075.62	7185.72	6750.87
Solyc01g080470.3	198.059	-0.834099	0.4755	-1.75415	0.0794046	0.416322	SL4.0ch01	72285718	72289415	+	Solyc01g080470.3										295.756	134.098	331.734	131.743	143.41	151.613
Solyc01g080480.4	0.116794	0.110369	4.08047	0.027048	0.978421	0.991995	SL4.0ch01	72290436	72292538	+	Solyc01g080480.4										0	0	0	0.700762	0	0
Solyc01g080490.2	3.09858	4.67138	2.1237	2.19965	0.027832	0.242504	SL4.0ch01	72299948	72300784	-	Solyc01g080490.2			101268223	GO:0016021	integral component of membrane			GO:0010256	endomembrane system organization	0	0	0	14.0152	2.68893	1.8873
Solyc01g080500.2	544.35	1.30133	0.470588	2.76533	0.00568646	0.0916701	SL4.0ch01	72309136	72310471	-	Solyc01g080500.2			101268511							281.192	482.259	178.496	902.581	676.714	744.854
Solyc01g080510.3	62.844	-0.466676	0.470355	-0.992178	0.321111	0.761719	SL4.0ch01	72335081	72339692	+	Solyc01g080510.3										66.097	78.7362	74.0928	48.3526	47.5044	62.2809
Solyc01g080520.3	0.280654	-1.81318	4.08047	-0.444356	0.656785	0.899629	SL4.0ch01	72340985	72344536	+	Solyc01g080520.3		Protein kinase domain-containing protein				GO:0005524, GO:0004672	ATP binding, protein kinase activity			0	0	1.68393	0	0	0
Solyc01g080530.3	147.949	-1.45949	0.536702	-2.71937	0.00654071	0.100376	SL4.0ch01	72346213	72354722	+	Solyc01g080530.3		Procollagen-proline 4-dioxygenase	101244118	GO:0005783, GO:0005789	endoplasmic reticulum, endoplasmic reticulum membrane	GO:0005506, GO:0031418, GO:0004656	iron ion binding, L-ascorbic acid binding, procollagen-proline 4-dioxygenase activity	GO:0018401	peptidyl-proline hydroxylation to 4-hydroxy-L-proline	213.975	97.19	340.153	70.777	80.6679	84.9284
Solyc01g080540.3	65.2194	-0.770479	0.646599	-1.19159	0.233423	0.673176	SL4.0ch01	72366237	72368506	+	Solyc01g080540.3		HPt domain-containing protein	101244413	GO:0005737, GO:0005829, GO:0005634	cytoplasm, cytosol, nucleus	GO:0009927, GO:0043424	histidine phosphotransfer kinase activity, protein histidine kinase binding	GO:0009736, GO:0000160, GO:0016310	cytokinin-activated signaling pathway, phosphorelay signal transduction system, phosphorylation	56.0144	38.1379	153.237	57.4625	30.4745	55.9899
Solyc01g080550.3	0.116794	0.110369	4.08047	0.027048	0.978421	0.991995	SL4.0ch01	72369624	72371435	-	Solyc01g080550.3										0	0	0	0.700762	0	0
Solyc01g080580.4	0.415564	1.75492	3.98596	0.440275	0.659738	0.90029	SL4.0ch01	72396527	72401129	-	Solyc01g080580.4										0	0	0	0.700762	1.79262	0
Solyc01g080590.3	502.083	-0.621922	0.428843	-1.45023	0.146994	0.549808	SL4.0ch01	72411041	72412982	-	Solyc01g080590.3			101245492							497.408	527.779	801.549	496.84	278.752	410.173
Solyc01g080600.4	95.5569	3.54402	1.02531	3.45655	0.000547134	0.0184338	SL4.0ch01	72416224	72416897	+	Solyc01g080600.4										6.72172	38.1379	0	213.732	25.993	288.757
Solyc01g080610.3	60.0047	3.14206	1.04535	3.00575	0.00264925	0.0559385	SL4.0ch01	72416511	72419885	-	Solyc01g080610.3										6.72172	29.5261	0	131.042	13.4446	179.293
Solyc01g080620.3	221.278	-0.251549	0.479782	-0.524299	0.600071	0.899629	SL4.0ch01	72426707	72436722	+	Solyc01g080620.3		BTB domain-containing protein	101246086							345.048	227.597	148.186	146.459	246.485	213.894
Solyc01g080640.3	1150.97	0.917352	0.590987	1.55224	0.120605	0.505747	SL4.0ch01	72463998	72470567	+	Solyc01g080640.3		ABC-type xenobiotic transporter	101246375	GO:0016021, GO:0016020, GO:0000325, GO:0005774	integral component of membrane, membrane, plant-type vacuole, vacuolar membrane	GO:0005524, GO:0042626	ATP binding, ATPase-coupled transmembrane transporter activity	GO:0055085	transmembrane transport	749.472	1387.73	252.589	1187.09	2035.52	1293.43
Solyc01g080660.3	78.8763	-0.385284	0.442228	-0.871234	0.383627	0.808843	SL4.0ch01	72472725	72478794	-	Solyc01g080660.3		RRM domain-containing protein		GO:0005737, GO:0016607	cytoplasm, nuclear speck	GO:0003723	RNA binding	GO:0000398	mRNA splicing, via spliceosome	76.1795	91.0388	101.036	68.6747	69.0159	67.3137
Solyc01g080670.3	234.462	0.028315	0.49799	0.0568586	0.954658	0.991995	SL4.0ch01	72490919	72499619	+	Solyc01g080670.3		SBP-type domain-containing protein	101246959	GO:0016021, GO:0005634	integral component of membrane, nucleus	GO:0003677, GO:0046872	DNA binding, metal ion binding			339.447	184.538	171.76	159.774	342.39	208.861
Solyc01g080680.3	0.430039	-0.851404	4.08047	-0.208653	0.834719	0.958053	SL4.0ch01	72502052	72505955	+	Solyc01g080680.3		MFS domain-containing protein		GO:0016021	integral component of membrane	GO:0051119	sugar transmembrane transporter activity	GO:0006817	phosphate ion transport	0	0	1.68393	0	0.89631	0
Solyc01g080690.3	673.02	-0.287549	0.349943	-0.821703	0.411246	0.827296	SL4.0ch01	72506682	72514003	+	Solyc01g080690.3			101247556	GO:0080008	Cul4-RING E3 ubiquitin ligase complex			GO:0043161	proteasome-mediated ubiquitin-dependent protein catabolic process	807.727	682.791	729.14	648.906	546.749	622.809
Solyc01g080700.4	9.79385	-2.08003	0.927871	-2.24172	0.0249792	0.227305	SL4.0ch01	72522077	72531095	+	Solyc01g080700.4										15.684	18.4538	13.4714	2.80305	2.68893	5.6619
Solyc01g080720.4	31.4875	1.02812	0.778778	1.32017	0.186779	0.608388	SL4.0ch01	72534117	72539348	+	Solyc01g080720.4										21.2855	36.9076	3.36785	35.0381	56.4675	35.8587
Solyc01g080740.1	0.280654	-1.81318	4.08047	-0.444356	0.656785	0.899629	SL4.0ch01	72546799	72552139	-	Solyc01g080740.1										0	0	1.68393	0	0	0
Solyc01g080760.4	91.1722	0.0735694	0.452616	0.162543	0.870879	0.972239	SL4.0ch01	72554402	72562221	-	Solyc01g080760.4										95.2244	98.4203	72.4088	90.3983	113.831	76.7502
Solyc01g080770.3	8.0561	3.17804	1.35883	2.3388	0.0193456	0.195834	SL4.0ch01	72571114	72574578	-	Solyc01g080770.3		Protein kinase domain-containing protein	101248913	GO:0016021, GO:0005886	integral component of membrane, plasma membrane	GO:0005524, GO:0004672, GO:0033612	ATP binding, protein kinase activity, receptor serine/threonine kinase binding			4.48115	0	0	8.40914	19.7188	15.7275
Solyc01g080780.2	72.7155	0.746051	0.699044	1.06724	0.285862	0.729265	SL4.0ch01	72590208	72593669	+	Solyc01g080780.2		AIG1-type G domain-containing protein	101248612	GO:0009707, GO:0016021	chloroplast outer membrane, integral component of membrane	GO:0005525, GO:0003924, GO:0046872	GTP binding, GTPase activity, metal ion binding	GO:0045036	protein targeting to chloroplast	47.0521	98.4203	16.8393	51.8564	147.891	74.2338
Solyc01g080810.3	238.955	0.144788	0.433003	0.334381	0.738092	0.935459	SL4.0ch01	72664782	72687720	+	Solyc01g080810.3		Isoleucyl-tRNA synthetase	101249760	GO:0005739	mitochondrion	GO:0002161, GO:0005524, GO:0004822, GO:0000049	aminoacyl-tRNA editing activity, ATP binding, isoleucine-tRNA ligase activity, tRNA binding	GO:0006428, GO:0032543	isoleucyl-tRNA aminoacylation, mitochondrial translation	299.117	231.288	149.869	282.407	223.181	247.865
Solyc01g080830.3	166.463	-1.15133	0.613173	-1.87765	0.0604286	0.361973	SL4.0ch01	72699099	72700878	+	Solyc01g080830.3		Ribosomal_L7Ae domain-containing protein	101250337							263.268	68.8942	356.992	126.838	70.8085	111.98
Solyc01g080840.3	294.088	0.274677	0.462832	0.593469	0.552867	0.88995	SL4.0ch01	72700517	72717290	-	Solyc01g080840.3		Protein translocase subunit SecA		GO:0016020	membrane	GO:0015462, GO:0005524, GO:0016464	ABC-type protein transporter activity, ATP binding, chloroplast protein-transporting ATPase activity	GO:0017038, GO:0006605	protein import, protein targeting	296.876	285.419	215.543	228.448	488.489	249.753
Solyc01g080850.4	360.038	0.12526	0.6292	0.199079	0.842201	0.960185	SL4.0ch01	72718012	72724900	-	Solyc01g080850.4										626.241	305.103	101.036	245.267	518.963	363.62
Solyc01g080860.3	549.355	-0.158312	0.394519	-0.401278	0.688216	0.915755	SL4.0ch01	72750349	72759137	-	Solyc01g080860.3		Converts protoheme IX and farnesyl diphosphate to heme O.	101251220	GO:0016021, GO:0005739	integral component of membrane, mitochondrion	GO:0004311, GO:0008495	farnesyltranstransferase activity, protoheme IX farnesyltransferase activity	GO:0045333, GO:0006783, GO:0048034	cellular respiration, heme biosynthetic process, heme O biosynthetic process	631.842	404.753	702.197	491.935	511.793	553.608
Solyc01g080870.3	135.396	1.21284	0.511329	2.37195	0.0176947	0.18524	SL4.0ch01	72759534	72763693	-	Solyc01g080870.3			101250924	GO:0016021	integral component of membrane	GO:0022857	transmembrane transporter activity	GO:0006817	phosphate ion transport	85.1418	116.874	42.0982	158.372	172.092	237.8
Solyc01g080880.4	672.485	0.818362	0.431665	1.89583	0.0579828	0.355219	SL4.0ch01	72768767	72775846	-	Solyc01g080880.4										384.259	723.389	351.941	824.797	933.955	816.571
Solyc01g080890.2	3209.92	-0.0153956	0.420479	-0.0366145	0.970792	0.991995	SL4.0ch01	72789918	72790537	+	Solyc01g080890.2										2754.79	2709.02	4218.24	3782.01	2140.39	3655.07
Solyc01g080900.4	111.107	-0.668781	0.584939	-1.14334	0.252899	0.6926	SL4.0ch01	72814804	72819072	+	Solyc01g080900.4										61.6158	105.802	242.485	107.217	75.29	74.2338
Solyc01g080910.2	302.271	0.679223	0.547828	1.23985	0.215031	0.649331	SL4.0ch01	72823239	72824515	+	Solyc01g080910.2			101252815	GO:0016021	integral component of membrane					280.072	337.089	79.1445	357.389	375.554	384.38
Solyc01g080930.4	763.879	0.191342	0.373663	0.512072	0.608601	0.899629	SL4.0ch01	72842648	72852743	-	Solyc01g080930.4										566.865	778.751	794.813	908.888	692.848	841.106
Solyc01g080940.3	336.173	-0.519135	0.442382	-1.1735	0.240596	0.680934	SL4.0ch01	72853388	72857269	+	Solyc01g080940.3		Hydroxyisourate hydrolase	101253420			GO:0033971	hydroxyisourate hydrolase activity	GO:0006144	purine nucleobase metabolic process	423.469	332.168	432.769	388.923	179.262	260.447
Solyc01g080950.3	0.561309	-3.01613	4.01424	-0.751359	0.452437	0.844212	SL4.0ch01	72859183	72860637	+	Solyc01g080950.3			109119983					GO:0009793	embryo development ending in seed dormancy	0	0	3.36785	0	0	0
Solyc01g080970.3	0.233587	0.950176	4.04394	0.234963	0.814237	0.958053	SL4.0ch01	72878814	72880243	+	Solyc01g080970.3										0	0	0	1.40152	0	0
Solyc01g080990.3	1.9443	1.65058	2.24863	0.734035	0.462927	0.851962	SL4.0ch01	72887921	72889634	+	Solyc01g080990.3						GO:0046872, GO:0008757	metal ion binding, S-adenosylmethionine-dependent methyltransferase activity	GO:0032259	methylation	0	1.23025	1.68393	5.6061	0	3.1455
Solyc01g081000.3	29.092	-0.822947	0.826179	-0.996087	0.319208	0.759245	SL4.0ch01	72889525	72890625	-	Solyc01g081000.3		Protein phosphatase	104648136			GO:0046872, GO:0106306, GO:0106307	metal ion binding, protein serine phosphatase activity, protein threonine phosphatase activity			35.8492	22.1446	53.8856	36.4396	3.58524	22.6476
Solyc01g081010.4	2178.94	-0.472983	0.379468	-1.24644	0.212604	0.646262	SL4.0ch01	72892774	72896706	-	Solyc01g081010.4										3039.34	2080.36	2478.74	1594.23	2256.01	1624.96
Solyc01g081020.1	0.999938	-1.66598	3.08602	-0.539848	0.589302	0.899629	SL4.0ch01	72898653	72900527	-	Solyc01g081020.1		DYW_deaminase domain-containing protein				GO:0008270	zinc ion binding			0	1.23025	3.36785	1.40152	0	0
Solyc01g081030.4	302.528	-0.491883	0.41139	-1.19566	0.231828	0.670724	SL4.0ch01	72901836	72912652	-	Solyc01g081030.4										438.032	298.952	323.314	214.433	320.879	219.556
Solyc01g081033.1	9.45725	-3.93535	1.37037	-2.87174	0.00408213	0.0747588	SL4.0ch01	72919517	72920791	-	Solyc01g081033.1										23.526	1.23025	28.6267	2.10229	0	1.2582
Solyc01g081037.1	1.30817	-4.27527	3.09181	-1.38277	0.166735	0.583268	SL4.0ch01	72920969	72921884	-	Solyc01g081037.1										4.48115	0	3.36785	0	0	0
Solyc01g081050.4	118.185	0.70931	0.682978	1.03855	0.299012	0.739132	SL4.0ch01	72931918	72955647	+	Solyc01g081050.4										86.2621	79.9665	102.72	48.3526	311.916	79.8957
Solyc01g081060.4	4349.32	-0.832965	0.429458	-1.93957	0.0524317	0.338662	SL4.0ch01	72962048	72965366	+	Solyc01g081060.4										4065.52	4281.28	8367.43	3414.81	2772.29	3194.57
Solyc01g081070.3	393.576	0.736173	0.550576	1.3371	0.181191	0.601372	SL4.0ch01	72970278	72991924	+	Solyc01g081070.3		Component of the coat protein complex II (COPII) which promotes the formation of transport vesicles from the endoplasmic reticulum (ER). The coat has two main functions, the physical deformation of the endoplasmic reticulum membrane into vesicles and the selection of cargo molecules.	101255531	GO:0030127, GO:0070971, GO:0005789	COPII vesicle coat, endoplasmic reticulum exit site, endoplasmic reticulum membrane	GO:0005096, GO:0008270	GTPase activator activity, zinc ion binding	GO:0090110, GO:0006886	COPII-coated vesicle cargo loading, intracellular protein transport	417.867	345.701	121.243	326.555	700.914	449.177
Solyc01g081110.4	5.19187	2.20698	1.34145	1.64522	0.0999237	0.462393	SL4.0ch01	73018132	73020071	-	Solyc01g081110.4										1.12029	1.23025	3.36785	9.1099	12.5483	3.7746
Solyc01g081120.2	64.1855	0.849232	0.631026	1.34579	0.178369	0.597578	SL4.0ch01	73022075	73024681	-	Solyc01g081120.2										34.7289	39.3681	63.9892	112.122	30.4745	104.431
Solyc01g081150.3	529.649	-0.236187	0.5002	-0.472184	0.636795	0.899629	SL4.0ch01	73035779	73038724	-	Solyc01g081150.3			101256121	GO:0005736, GO:0005665, GO:0005666	RNA polymerase I complex, RNA polymerase II, core complex, RNA polymerase III complex			GO:0006351	transcription, DNA-templated	518.693	405.984	794.813	680.44	254.552	523.411
Solyc01g081160.4	0.649151	2.40923	3.9573	0.608807	0.542653	0.884616	SL4.0ch01	73042901	73044929	-	Solyc01g081160.4										0	0	0	2.10229	1.79262	0
Solyc01g081170.3	0.636386	0.880793	3.55797	0.247555	0.804479	0.958053	SL4.0ch01	73044976	73048766	-	Solyc01g081170.3										0	1.23025	0	0.700762	0	1.8873
Solyc01g081185.1	14.4155	-0.5636	0.955107	-0.590091	0.55513	0.891277	SL4.0ch01	73055002	73056110	+	Solyc01g081185.1										15.684	2.46051	33.6785	13.3145	12.5483	8.80739
Solyc01g081190.4	606.338	0.476543	0.557224	0.85521	0.392435	0.814522	SL4.0ch01	73060141	73061854	+	Solyc01g081190.4										290.154	637.271	594.426	1036.43	287.715	792.036
Solyc01g081200.3	142.545	-1.08212	0.469907	-2.30283	0.0212881	0.208041	SL4.0ch01	73062155	73066263	-	Solyc01g081200.3			101256918							194.93	125.486	261.009	103.012	70.8085	100.027
Solyc01g081210.4	0.233587	0.950176	4.04394	0.234963	0.814237	0.958053	SL4.0ch01	73072375	73074105	-	Solyc01g081210.4										0	0	0	1.40152	0	0
Solyc01g081230.2	2.96467	1.27299	1.58301	0.804156	0.421307	0.835017	SL4.0ch01	73088375	73088640	-	Solyc01g081230.2										2.24057	1.23025	1.68393	4.20457	7.17048	1.2582
Solyc01g081240.3	4.49716	-0.00500671	1.58188	-0.00316504	0.997475	0.998724	SL4.0ch01	73091198	73093219	-	Solyc01g081240.3			101252718							2.24057	6.15127	5.05178	0	11.652	1.8873
Solyc01g081250.3	89590.4	-2.55659	0.810513	-3.15429	0.00160891	0.0395383	SL4.0ch01	73096202	73097558	+	Solyc01g081250.3				GO:0005737	cytoplasm	GO:0004364	glutathione transferase activity	GO:0006749	glutathione metabolic process	145694	38382.7	275371	56224.9	4704.73	17165
Solyc01g081260.2	1.12262	-4.03369	3.83658	-1.05138	0.293086	0.733266	SL4.0ch01	73098720	73099603	+	Solyc01g081260.2										0	0	6.73571	0	0	0
Solyc01g081270.2	95.1104	-2.42327	0.859638	-2.81895	0.00481815	0.0834591	SL4.0ch01	73101147	73102488	+	Solyc01g081270.2										33.6086	41.8286	405.826	43.4472	23.3041	22.6476
Solyc01g081280.3	1.10609	0.782218	2.70286	0.289404	0.772272	0.947279	SL4.0ch01	73104955	73105233	+	Solyc01g081280.3										1.12029	1.23025	0	0.700762	3.58524	0
Solyc01g081290.4	163.145	-0.0555367	0.443924	-0.125104	0.900441	0.98396	SL4.0ch01	73104303	73115148	-	Solyc01g081290.4										159.081	207.913	131.346	174.49	190.914	115.125
Solyc01g081300.4	244.846	0.13259	0.36619	0.362079	0.717293	0.926124	SL4.0ch01	73119146	73126136	+	Solyc01g081300.4										227.418	222.676	250.905	252.274	257.241	258.56
Solyc01g081310.3	433.158	-0.27844	0.642604	-0.4333	0.664797	0.903983	SL4.0ch01	73126647	73128177	+	Solyc01g081310.3			543815	GO:0005737	cytoplasm	GO:0004364	glutathione transferase activity	GO:0006749	glutathione metabolic process	153.479	1001.43	269.428	433.772	355.835	385.009
Solyc01g081320.4	13.268	0.206196	0.983448	0.209666	0.833928	0.958053	SL4.0ch01	73128329	73131185	-	Solyc01g081320.4										21.2855	8.61177	6.73571	3.50381	26.8893	12.582
Solyc01g081330.3	5.93424	-0.0557327	1.47835	-0.0376992	0.969927	0.991995	SL4.0ch01	73137052	73153649	-	Solyc01g081330.3				GO:0005737	cytoplasm	GO:0005524, GO:0031072, GO:0046872, GO:0051082	ATP binding, heat shock protein binding, metal ion binding, unfolded protein binding	GO:0051085, GO:0042026, GO:0009408	chaperone cofactor-dependent protein refolding, protein refolding, response to heat	5.60144	12.3025	0	2.10229	14.341	1.2582
Solyc01g081340.4	80.1571	-2.50285	0.812296	-3.0812	0.00206167	0.0466931	SL4.0ch01	73164662	73166396	+	Solyc01g081340.4										136.675	14.763	257.641	30.8335	15.2373	25.7931
Solyc01g081370.4	2.24407	-5.03969	2.62242	-1.92177	0.0546347	0.344972	SL4.0ch01	73175120	73176479	-	Solyc01g081370.4										3.36086	0	10.1036	0	0	0
Solyc01g081380.4	88.6907	-0.588674	0.480986	-1.22389	0.220994	0.655338	SL4.0ch01	73178537	73184964	-	Solyc01g081380.4										91.8636	79.9665	148.186	81.2884	71.7048	59.1354
Solyc01g081390.4	77.0722	0.185058	0.570059	0.324629	0.745462	0.938231	SL4.0ch01	73186880	73188686	+	Solyc01g081390.4										58.2549	120.565	37.0464	81.2884	98.5941	66.6846
Solyc01g081400.3	75.7555	-0.490104	0.598683	-0.818637	0.412993	0.827787	SL4.0ch01	73193873	73195185	+	Solyc01g081400.3		TF-B3 domain-containing protein	101260266	GO:0005634	nucleus	GO:0003677	DNA binding			52.6535	55.3614	158.289	70.0762	43.9192	74.2338
Solyc01g081410.4	3.14614	3.63043	1.96639	1.84624	0.0648579	0.375964	SL4.0ch01	73196478	73199036	-	Solyc01g081410.4										0	1.23025	0	1.40152	8.06679	8.17829
Solyc01g081420.3	4.49728	2.66431	1.65901	1.60596	0.108282	0.479369	SL4.0ch01	73201150	73208176	+	Solyc01g081420.3										2.24057	1.23025	0	2.80305	18.8225	1.8873
Solyc01g081430.4	275.513	1.05202	0.639954	1.6439	0.100198	0.462393	SL4.0ch01	73210997	73231213	+	Solyc01g081430.4										182.607	248.511	106.087	138.05	728.7	249.123
Solyc01g081440.3	52.9598	1.24893	0.591714	2.11069	0.0347988	0.273652	SL4.0ch01	73231530	73235935	-	Solyc01g081440.3			101261157							24.6463	45.5194	23.575	55.3602	112.039	56.619
Solyc01g081450.3	709.399	0.675816	0.405083	1.66834	0.0952487	0.454083	SL4.0ch01	73243348	73246683	-	Solyc01g081450.3			101261656							374.176	688.942	575.903	997.184	775.308	844.881
Solyc01g081460.3	65.2266	0.271165	0.487343	0.556414	0.577928	0.899629	SL4.0ch01	73254703	73259708	-	Solyc01g081460.3			101262350	GO:0043527	tRNA methyltransferase complex	GO:0008176	tRNA (guanine-N7-)-methyltransferase activity	GO:0036265, GO:0030488	RNA (guanine-N7)-methylation, tRNA methylation	50.4129	76.2757	50.5178	83.3907	67.2232	63.5391
Solyc01g081470.4	146.781	0.230192	0.446682	0.515338	0.606317	0.899629	SL4.0ch01	73260313	73267601	-	Solyc01g081470.4										91.8636	167.314	146.502	178.694	130.861	165.453
Solyc01g081480.3	4.60332	-1.0727	1.27223	-0.843162	0.399138	0.819136	SL4.0ch01	73268032	73271720	+	Solyc01g081480.3			101262956			GO:0016788	hydrolase activity, acting on ester bonds			3.36086	3.69076	11.7875	4.20457	2.68893	1.8873
Solyc01g081490.3	171.029	0.155753	0.672759	0.231513	0.816916	0.958053	SL4.0ch01	73273198	73278911	+	Solyc01g081490.3		Sigma factors are initiation factors that promote the attachment of plastid-encoded RNA polymerase (PEP) to specific initiation sites and are then released.	101263246	GO:0009507	chloroplast	GO:0003677, GO:0016987	DNA binding, sigma factor activity	GO:0006352	DNA-templated transcription, initiation	81.781	349.392	53.8856	215.835	154.165	171.115
Solyc01g081500.4	461.237	0.252691	0.3829	0.659941	0.509292	0.874733	SL4.0ch01	73284947	73290962	+	Solyc01g081500.4										433.551	344.471	484.971	433.772	596.942	473.712
Solyc01g081510.4	146.748	-0.430622	0.394859	-1.09057	0.275462	0.717402	SL4.0ch01	73293141	73294373	+	Solyc01g081510.4										179.246	156.242	170.077	134.546	112.039	128.336
Solyc01g081520.3	183.235	0.530134	0.473202	1.12031	0.262581	0.703573	SL4.0ch01	73296428	73307321	-	Solyc01g081520.3		UTP--glucose-1-phosphate uridylyltransferase	101263844	GO:0005737, GO:0005840	cytoplasm, ribosome	GO:0003735, GO:0003983	structural constituent of ribosome, UTP	GO:0005977, GO:0006412, GO:0006011	glycogen metabolic process, translation, UDP-glucose metabolic process	114.269	200.531	134.714	170.986	306.538	172.373
Solyc01g081540.4	94.055	0.407353	0.758313	0.537183	0.591141	0.899629	SL4.0ch01	73313720	73327042	-	Solyc01g081540.4										96.3447	70.1245	75.7767	21.0229	237.522	63.5391
Solyc01g081560.2	8.61339	-1.45029	0.953353	-1.52125	0.128197	0.518191	SL4.0ch01	73332616	73335753	+	Solyc01g081560.2		DYW_deaminase domain-containing protein	101264459			GO:0008270	zinc ion binding			14.5637	14.763	8.41963	6.30686	4.48155	3.1455
Solyc01g081570.3	52.1898	-0.923679	0.512071	-1.80381	0.0712611	0.395322	SL4.0ch01	73349807	73352828	+	Solyc01g081570.3			101264758							78.4201	77.506	48.8339	30.8335	38.5413	39.0042
Solyc01g081582.1	0.116794	0.110369	4.08047	0.027048	0.978421	0.991995	SL4.0ch01	73363687	73364264	-	Solyc01g081582.1										0	0	0	0.700762	0	0
Solyc01g081586.1	0.149385	0.110369	4.08047	0.027048	0.978421	0.991995	SL4.0ch01	73369716	73370614	-	Solyc01g081586.1										0	0	0	0	0.89631	0
Solyc01g081590.4	12.8044	-7.56685	1.55159	-4.87684	1.07798e-06	0.000203323	SL4.0ch01	73374718	73376097	-	Solyc01g081590.4										8.9623	44.2891	23.575	0	0	0
Solyc01g081600.3	5.82299	1.00208	1.46758	0.682814	0.494725	0.867094	SL4.0ch01	73376664	73377978	-	Solyc01g081600.3		Plant non-specific lipid-transfer proteins transfer phospholipids as well as galactolipids across membranes. May play a role in wax or cutin deposition in the cell walls of expanding epidermal cells and certain secretory tissues.	101265675	GO:0016020	membrane	GO:0008289	lipid binding	GO:0006869	lipid transport	0	9.84203	1.68393	3.50381	16.1336	3.7746
Solyc01g081605.1	0.415564	1.75492	3.98596	0.440275	0.659738	0.90029	SL4.0ch01	73383924	73385502	-	Solyc01g081605.1										0	0	0	0.700762	1.79262	0
Solyc01g081610.3	477.551	0.754988	0.550028	1.37264	0.169866	0.587646	SL4.0ch01	73386798	73389638	-	Solyc01g081610.3		Beta-hexosaminidase	100529103	GO:0005886	plasma membrane	GO:0004563, GO:0102148, GO:0035251	beta-N-acetylhexosaminidase activity, N-acetyl-beta-D-galactosaminidase activity, UDP-glucosyltransferase activity	GO:0005975	carbohydrate metabolic process	338.327	580.68	146.502	627.182	411.406	761.211
Solyc01g081620.3	1.47986	-0.921226	2.36504	-0.389519	0.696893	0.919198	SL4.0ch01	73399155	73401358	+	Solyc01g081620.3			101265960							0	2.46051	3.36785	0	1.79262	1.2582
Solyc01g081630.4	0.31455	1.3918	4.00829	0.347231	0.728418	0.930352	SL4.0ch01	73410730	73415363	+	Solyc01g081630.4										0	0	0	0	0	1.8873
Solyc01g081640.4	0.186715	-1.81318	4.08047	-0.444356	0.656785	0.899629	SL4.0ch01	73415471	73419369	-	Solyc01g081640.4										1.12029	0	0	0	0	0
Solyc01g086640.2	24.4789	-0.945885	0.901297	-1.04947	0.293961	0.733906	SL4.0ch01	73870124	73874050	+	Solyc01g086640.2		O-fucosyltransferase family protein	101260866	GO:0005737, GO:0016021	cytoplasm, integral component of membrane	GO:0016740	transferase activity	GO:0006004	fucose metabolic process	67.2172	7.38152	21.891	27.3297	16.1336	6.9201
Solyc01g086650.3	120.73	0.188828	0.428691	0.440477	0.659592	0.90029	SL4.0ch01	73874834	73879184	-	Solyc01g086650.3		TP_methylase domain-containing protein	101261158			GO:0004851	uroporphyrin-III C-methyltransferase activity	GO:0032259, GO:0019354	methylation, siroheme biosynthetic process	114.269	103.341	121.243	135.948	98.5941	150.984
Solyc01g086660.2	12.9861	-4.73406	1.54642	-3.0613	0.00220381	0.0487311	SL4.0ch01	73881966	73882432	-	Solyc01g086660.2										14.5637	0	60.6214	2.10229	0	0.6291
Solyc01g086670.3	1.63343	0.21894	2.55712	0.0856195	0.931769	0.991995	SL4.0ch01	73885257	73885870	-	Solyc01g086670.3										4.48115	0	0	2.80305	0	2.5164
Solyc01g086680.4	6.73355	-1.00989	1.20928	-0.835121	0.40365	0.823352	SL4.0ch01	73893774	73895242	+	Solyc01g086680.4										12.3232	1.23025	13.4714	7.00762	4.48155	1.8873
Solyc01g086690.2	4.34659	1.46366	1.61778	0.904738	0.365604	0.793177	SL4.0ch01	73894995	73901226	-	Solyc01g086690.2			101261453	GO:0034991, GO:0034990, GO:0005730, GO:0000795	nuclear meiotic cohesin complex, nuclear mitotic cohesin complex, nucleolus, synaptonemal complex	GO:0003682	chromatin binding	GO:0009561, GO:0007064, GO:0009555, GO:1990414, GO:0007130	megagametogenesis, mitotic sister chromatid cohesion, pollen development, replication-born double-strand break repair via sister chromatid exchange, synaptonemal complex assembly	6.72172	0	0	4.90533	6.27417	8.17829
Solyc01g086710.4	186.869	0.569751	0.468387	1.21641	0.223829	0.659566	SL4.0ch01	73909342	73926899	+	Solyc01g086710.4										152.359	125.486	173.444	161.876	332.531	175.519
Solyc01g086720.3	0.186715	-1.81318	4.08047	-0.444356	0.656785	0.899629	SL4.0ch01	73926921	73930410	-	Solyc01g086720.3			101262047	GO:0016021	integral component of membrane					1.12029	0	0	0	0	0
Solyc01g086730.4	1.70678	-3.56738	2.66629	-1.33796	0.18091	0.601157	SL4.0ch01	73935057	73936571	+	Solyc01g086730.4										1.12029	0	8.41963	0.700762	0	0
Solyc01g086740.3	672.997	-0.358209	0.365561	-0.979889	0.327141	0.766686	SL4.0ch01	73937782	73947362	+	Solyc01g086740.3			101262659	GO:0005737	cytoplasm	GO:0005524, GO:0031072, GO:0046872, GO:0051082	ATP binding, heat shock protein binding, metal ion binding, unfolded protein binding	GO:0051085, GO:0042026, GO:0009408	chaperone cofactor-dependent protein refolding, protein refolding, response to heat	711.382	653.265	904.269	642.599	528.823	597.645
Solyc01g086750.4	533.39	0.112274	0.53331	0.210522	0.83326	0.958053	SL4.0ch01	73950394	73966874	-	Solyc01g086750.4										692.338	444.122	400.774	281.706	942.918	438.482
Solyc01g086760.4	0.233587	0.950176	4.04394	0.234963	0.814237	0.958053	SL4.0ch01	73978697	73979175	+	Solyc01g086760.4										0	0	0	1.40152	0	0
Solyc01g086800.4	86.804	6.10049	1.0038	6.07739	1.22152e-09	9.62736e-07	SL4.0ch01	73999408	74000006	-	Solyc01g086800.4										3.36086	3.69076	0	247.369	24.2004	242.203
Solyc01g086810.2	12.4395	1.53012	1.02737	1.48936	0.136393	0.533108	SL4.0ch01	74002775	74005957	-	Solyc01g086810.2						GO:0043531	ADP binding	GO:0006952	defense response	3.36086	12.3025	3.36785	4.90533	28.6819	22.0185
Solyc01g086820.4	275.022	2.85445	0.810355	3.52247	0.000427553	0.0156212	SL4.0ch01	74014420	74015147	-	Solyc01g086820.4										134.434	46.7496	18.5232	559.208	81.5642	809.651
Solyc01g086850.3	143.615	-0.201007	0.445307	-0.451389	0.651709	0.899629	SL4.0ch01	74021798	74026541	-	Solyc01g086850.3			101264460	GO:0005768	endosome	GO:0005525, GO:0003924	GTP binding, GTPase activity			110.908	159.933	190.284	150.664	146.099	103.801
Solyc01g086860.3	157.935	-0.850006	0.477262	-1.78101	0.0749116	0.406103	SL4.0ch01	74029698	74038297	+	Solyc01g086860.3			101264759							278.952	121.795	208.807	98.1067	102.179	137.773
Solyc01g086870.3	107.643	1.84015	0.708539	2.5971	0.00940133	0.125283	SL4.0ch01	74048038	74050364	-	Solyc01g086870.3		BHLH domain-containing protein	101265165	GO:0005634	nucleus	GO:0046983	protein dimerization activity			17.9246	105.802	16.8393	198.316	143.41	163.566
Solyc01g086890.3	675.983	0.420722	0.448139	0.938822	0.347822	0.783718	SL4.0ch01	74058862	74065493	-	Solyc01g086890.3			101265475	GO:0005634	nucleus	GO:0003723	RNA binding	GO:0006397, GO:0008380	mRNA processing, RNA splicing	575.828	585.601	572.535	505.95	1189.4	626.583
Solyc01g086900.4	94.4792	0.0547061	0.458347	0.119355	0.904994	0.986272	SL4.0ch01	74068010	74075308	+	Solyc01g086900.4										123.232	78.7362	75.7767	90.3983	90.5273	108.205
Solyc01g086920.3	0.31455	1.3918	4.00829	0.347231	0.728418	0.930352	SL4.0ch01	74077409	74078838	+	Solyc01g086920.3		LRRNT_2 domain-containing protein	101266265	GO:0005886	plasma membrane					0	0	0	0	0	1.8873
Solyc01g086930.4	4.44254	0.205081	1.26081	0.162658	0.870788	0.972239	SL4.0ch01	74085518	74087966	-	Solyc01g086930.4										5.60144	4.92101	1.68393	3.50381	7.17048	3.7746
Solyc01g086940.2	54.995	1.23031	0.647826	1.89913	0.0575473	0.354578	SL4.0ch01	74099254	74113674	+	Solyc01g086940.2										24.6463	56.5917	16.8393	52.5571	118.313	61.0227
Solyc01g086950.4	132.634	0.752003	0.519394	1.44785	0.147659	0.551548	SL4.0ch01	74113726	74118445	+	Solyc01g086950.4										72.8187	157.472	65.6731	140.853	218.7	140.289
Solyc01g086960.3	992.627	0.717012	0.402598	1.78096	0.0749187	0.406103	SL4.0ch01	74124902	74125975	-	Solyc01g086960.3		May be involved in environmental stress response.	100301908			GO:0003677, GO:0004842, GO:0008270	DNA binding, ubiquitin-protein transferase activity, zinc ion binding	GO:0016567	protein ubiquitination	798.765	931.302	522.017	1435.86	1037.93	1229.89
Solyc01g086970.4	8085.78	-0.193614	0.515126	-0.375857	0.707023	0.921506	SL4.0ch01	74137337	74138153	-	Solyc01g086970.4										6850.56	8678.21	10354.5	11597.6	3155.01	7878.84
Solyc01g086975.1	27.0193	0.906515	0.697694	1.2993	0.19384	0.618518	SL4.0ch01	74140569	74141472	-	Solyc01g086975.1										12.3232	31.9866	11.7875	30.8335	47.5044	27.6804
Solyc01g086980.4	234.015	-0.26743	0.446266	-0.599261	0.548999	0.887491	SL4.0ch01	74146996	74159667	+	Solyc01g086980.4										310.32	168.545	287.951	169.584	268.893	198.795
Solyc01g086990.3	299.296	-0.696866	0.500172	-1.39325	0.163543	0.579398	SL4.0ch01	74164814	74173359	+	Solyc01g086990.3			101268140	GO:0071014, GO:0000974, GO:0071007	post-mRNA release spliceosomal complex, Prp19 complex, U2-type catalytic step 2 spliceosome			GO:0000349, GO:0000398	generation of catalytic spliceosome for first transesterification step, mRNA splicing, via spliceosome	598.233	242.36	269.428	175.891	292.197	217.668
Solyc01g087000.3	16.7253	0.0316172	0.817118	0.0386936	0.969135	0.991995	SL4.0ch01	74178333	74179620	-	Solyc01g087000.3										23.526	12.3025	13.4714	10.5114	30.4745	10.0656
Solyc01g087005.1	6.98809	-0.307156	1.01278	-0.30328	0.761676	0.942681	SL4.0ch01	74180668	74181869	-	Solyc01g087005.1										8.9623	7.38152	6.73571	7.00762	8.06679	3.7746
Solyc01g087020.2	121.196	-0.542862	0.796499	-0.68156	0.495517	0.867106	SL4.0ch01	74192840	74193462	+	Solyc01g087020.2				GO:0016021	integral component of membrane					49.2926	330.938	50.5178	66.5724	180.158	49.6989
Solyc01g087030.3	699.355	-0.326578	0.455334	-0.717228	0.473233	0.859267	SL4.0ch01	74197198	74205153	-	Solyc01g087030.3		RING-type E3 ubiquitin transferase	101268612			GO:0003677, GO:0046872, GO:0061630	DNA binding, metal ion binding, ubiquitin protein ligase activity	GO:0016567	protein ubiquitination	761.795	441.661	1131.6	539.587	695.537	625.954
Solyc01g087040.2	41.0665	-1.70923	0.721934	-2.36758	0.017905	0.186662	SL4.0ch01	74214735	74215703	+	Solyc01g087040.2		May be involved in the regulation of photosystem II.	101243638	GO:0009535, GO:0019898, GO:0009654	chloroplast thylakoid membrane, extrinsic component of membrane, photosystem II oxygen evolving complex	GO:0005509	calcium ion binding	GO:0015979	photosynthesis	66.097	82.427	40.4142	25.9282	4.48155	27.0513
Solyc01g087070.4	6.12513	-4.06786	1.77427	-2.2927	0.0218656	0.211464	SL4.0ch01	74261145	74263154	-	Solyc01g087070.4										4.48115	0	30.3107	0.700762	0	1.2582
Solyc01g087080.4	5.26925	-1.21946	1.34706	-0.905277	0.365319	0.793177	SL4.0ch01	74266045	74268492	+	Solyc01g087080.4										2.24057	9.84203	10.1036	7.00762	1.79262	0.6291
Solyc01g087090.3	387.435	-0.877551	0.551154	-1.59221	0.111338	0.486344	SL4.0ch01	74268770	74269409	-	Solyc01g087090.3										393.221	595.443	516.965	482.825	121.002	215.152
Solyc01g087120.3	1259.67	0.313092	0.376763	0.831004	0.405971	0.824875	SL4.0ch01	74288932	74294457	+	Solyc01g087120.3			101244808	GO:0000274, GO:0045261	mitochondrial proton-transporting ATP synthase, stator stalk, proton-transporting ATP synthase complex, catalytic core F(1)	GO:0046933	proton-transporting ATP synthase activity, rotational mechanism	GO:0015986, GO:0042776	ATP synthesis coupled proton transport, mitochondrial ATP synthesis coupled proton transport	989.214	1157.67	1224.21	1573.91	1041.51	1571.49
Solyc01g087150.3	0.59754	2.27712	3.9621	0.574725	0.565477	0.895704	SL4.0ch01	74331802	74339308	+	Solyc01g087150.3		Protein DETOXIFICATION	101245696	GO:0016021, GO:0005886	integral component of membrane, plasma membrane	GO:0015297, GO:0015137, GO:0042910	antiporter activity, citrate transmembrane transporter activity, xenobiotic transmembrane transporter activity			0	0	0	0	3.58524	0
Solyc01g087160.2	587.969	1.01249	0.512838	1.97429	0.0483483	0.324597	SL4.0ch01	74350230	74352133	+	Solyc01g087160.2										582.549	398.602	186.916	531.878	982.356	845.51
Solyc01g087170.3	771.493	1.00445	0.53913	1.86309	0.0624493	0.368484	SL4.0ch01	74350297	74354376	-	Solyc01g087170.3		C3H1-type domain-containing protein	101245989			GO:0003677, GO:0046872	DNA binding, metal ion binding			821.171	483.49	234.066	653.811	1371.35	1065.07
Solyc01g087180.4	81.4054	-4.76094	0.997413	-4.77329	1.81241e-06	0.000291944	SL4.0ch01	74367554	74369251	-	Solyc01g087180.4										23.526	196.841	250.905	14.0152	0	3.1455
Solyc01g087190.4	45.0379	0.877789	0.513984	1.70781	0.0876712	0.434868	SL4.0ch01	74370103	74374580	-	Solyc01g087190.4										32.4883	30.7563	31.9946	66.5724	55.5712	52.8444
Solyc01g087200.3	4.98944	-2.43217	1.48296	-1.64007	0.10099	0.463924	SL4.0ch01	74376378	74379614	-	Solyc01g087200.3		NB-ARC domain-containing protein	101263647			GO:0043531	ADP binding			16.8043	4.92101	3.36785	0	3.58524	1.2582
Solyc01g087210.3	568.798	0.336765	0.72181	0.466556	0.640818	0.899629	SL4.0ch01	74379951	74388524	-	Solyc01g087210.3		Cellulose synthase	101246863	GO:0016021, GO:0005886, GO:0005802	integral component of membrane, plasma membrane, trans-Golgi network	GO:0016760, GO:0016759, GO:0046872	cellulose synthase (UDP-forming) activity, cellulose synthase activity, metal ion binding	GO:0071555, GO:0030244, GO:0009833	cell wall organization, cellulose biosynthetic process, plant-type primary cell wall biogenesis	863.742	497.022	146.502	265.589	1288.89	351.038
Solyc01g087230.3	138.428	-0.733481	0.451335	-1.62514	0.104134	0.470603	SL4.0ch01	74400138	74405664	+	Solyc01g087230.3			101247160	GO:0016592	mediator complex	GO:0003713	transcription coactivator activity	GO:0006357	regulation of transcription by RNA polymerase II	210.614	146.4	161.657	78.4853	95.0089	138.402
Solyc01g087240.3	122.414	-0.127597	0.409138	-0.311868	0.755141	0.939132	SL4.0ch01	74424802	74431229	+	Solyc01g087240.3		Component of the sequence-specific heterotrimeric transcription factor (NF-Y) which specifically recognizes a 5'-CCAAT-3' box motif found in the promoters of its target genes.	101247462	GO:0016602	CCAAT-binding factor complex	GO:0000981, GO:0000978	DNA-binding transcription factor activity, RNA polymerase II-specific, RNA polymerase II cis-regulatory region sequence-specific DNA binding	GO:0006357	regulation of transcription by RNA polymerase II	112.029	140.249	131.346	109.319	113.831	127.707
Solyc01g087250.3	86.6422	-1.33787	0.585932	-2.28332	0.0224112	0.214235	SL4.0ch01	74432005	74442676	-	Solyc01g087250.3			543935	GO:0009570	chloroplast stroma	GO:0010436, GO:0046872	carotenoid dioxygenase activity, metal ion binding	GO:0016121	carotene catabolic process	127.713	57.8219	186.916	44.148	69.9122	33.3423
Solyc01g087260.4	2561.12	-0.0697776	0.377379	-0.1849	0.853307	0.964745	SL4.0ch01	74444645	74454599	-	Solyc01g087260.4										2465.75	3345.06	2057.76	2251.55	2789.32	2457.26
Solyc01g087290.3	122.642	-0.594549	0.423775	-1.40298	0.160622	0.574698	SL4.0ch01	74468369	74475873	-	Solyc01g087290.3		Dus domain-containing protein	101248235			GO:0017150	tRNA dihydrouridine synthase activity			138.916	130.407	173.444	102.311	110.246	80.5248
Solyc01g087300.3	115.312	0.0795237	0.424202	0.187467	0.851295	0.964046	SL4.0ch01	74476951	74488044	-	Solyc01g087300.3		Catalyzes the synthesis of dihydrouridine, a modified base found in the D-loop of most tRNAs.	101247957			GO:0050660, GO:0017150	flavin adenine dinucleotide binding, tRNA dihydrouridine synthase activity			97.465	137.788	101.036	110.02	121.002	124.562
Solyc01g087320.3	71.7653	-0.0864043	0.677301	-0.127572	0.898488	0.983768	SL4.0ch01	74488838	74512644	-	Solyc01g087320.3						GO:0042393, GO:0046872, GO:0003712	histone binding, metal ion binding, transcription coregulator activity	GO:0045892, GO:0045944	negative regulation of transcription, DNA-templated, positive regulation of transcription by RNA polymerase II	29.1275	51.6706	141.45	46.951	106.661	54.7317
Solyc01g087330.4	38.0495	0.227764	0.599281	0.380062	0.703899	0.92025	SL4.0ch01	74531826	74540147	-	Solyc01g087330.4										19.0449	34.4471	52.2017	36.4396	42.1266	44.037
Solyc01g087340.3	21.2485	-0.215463	0.755496	-0.285195	0.775495	0.948965	SL4.0ch01	74542642	74551405	-	Solyc01g087340.3										20.1652	9.84203	38.7303	18.9206	25.993	13.8402
Solyc01g087350.3	3.47967	-0.308871	1.33113	-0.232037	0.816509	0.958053	SL4.0ch01	74551662	74553345	-	Solyc01g087350.3										4.48115	3.69076	3.36785	3.50381	2.68893	3.1455
Solyc01g087360.3	4.96275	1.004	1.51686	0.661889	0.508043	0.874155	SL4.0ch01	74557627	74559145	-	Solyc01g087360.3										0	4.92101	5.05178	4.20457	14.341	1.2582
Solyc01g087370.2	45.1193	0.806511	0.771783	1.045	0.296024	0.735382	SL4.0ch01	74560412	74585151	-	Solyc01g087370.2										22.4057	40.5984	35.3625	16.1175	121.002	35.2296
Solyc01g087390.2	14.8156	0.0417875	0.823359	0.0507524	0.959523	0.991995	SL4.0ch01	74585183	74591844	-	Solyc01g087390.2										13.4434	8.61177	21.891	7.70838	21.5114	15.7275
Solyc01g087400.4	66.3427	0.615492	0.810409	0.759483	0.447564	0.844212	SL4.0ch01	74594431	74600917	-	Solyc01g087400.4										34.7289	46.7496	75.7767	17.519	185.536	37.746
Solyc01g087410.4	20.1906	1.54042	1.0814	1.42447	0.154311	0.564494	SL4.0ch01	74605058	74616315	-	Solyc01g087410.4										10.0826	12.3025	8.41963	4.90533	79.7716	5.6619
Solyc01g087420.4	50.0433	-0.401989	0.718379	-0.559578	0.575767	0.899629	SL4.0ch01	74617684	74629536	-	Solyc01g087420.4										33.6086	43.0589	94.2999	27.3297	82.4605	19.5021
Solyc01g087430.3	214.24	-0.0593612	0.482997	-0.122902	0.902185	0.984862	SL4.0ch01	74639161	74650832	-	Solyc01g087430.3						GO:0042393, GO:0046872, GO:0003712	histone binding, metal ion binding, transcription coregulator activity	GO:0045892, GO:0045944	negative regulation of transcription, DNA-templated, positive regulation of transcription by RNA polymerase II	318.162	135.328	202.071	154.168	259.93	215.781
Solyc01g087440.3	0.522814	-1.57071	4.0519	-0.387647	0.698277	0.919198	SL4.0ch01	74655475	74662710	+	Solyc01g087440.3										2.24057	0	0	0	0.89631	0
Solyc01g087450.3	3.03785	0.944471	2.18786	0.431687	0.665969	0.904956	SL4.0ch01	74664499	74671854	+	Solyc01g087450.3										0	6.15127	0	4.90533	7.17048	0
Solyc01g087460.3	1.142	-2.97369	3.36267	-0.884326	0.376521	0.803367	SL4.0ch01	74672004	74674787	+	Solyc01g087460.3										0	6.15127	0	0.700762	0	0
Solyc01g087470.3	556.048	-1.22758	0.486145	-2.52513	0.0115657	0.143067	SL4.0ch01	74675008	74682124	+	Solyc01g087470.3										788.682	377.688	1172.01	356.688	306.538	334.681
Solyc01g087490.4	258.792	0.940401	0.53065	1.77217	0.0763666	0.409341	SL4.0ch01	74685775	74691449	+	Solyc01g087490.4										263.268	178.387	89.2481	226.346	482.215	313.292
Solyc01g087500.3	0.350381	1.53214	3.99901	0.383129	0.701624	0.919198	SL4.0ch01	74691905	74698701	-	Solyc01g087500.3		Control of topological states of DNA by transient breakage and subsequent rejoining of DNA strands. Topoisomerase II makes double-strand breaks.	101250733	GO:0005634	nucleus	GO:0005524, GO:0003677, GO:0003918, GO:0046872	ATP binding, DNA binding, DNA topoisomerase type II (double strand cut, ATP-hydrolyzing) activity, metal ion binding	GO:0006265, GO:0000712, GO:0000819	DNA topological change, resolution of meiotic recombination intermediates, sister chromatid segregation	0	0	0	2.10229	0	0
Solyc01g087520.3	305.176	-0.0367523	0.460498	-0.07981	0.936388	0.991995	SL4.0ch01	74707198	74708072	+	Solyc01g087520.3		FeThRed_A domain-containing protein	101251324					GO:0015979	photosynthesis	278.952	281.728	367.096	418.355	174.78	310.146
Solyc01g087530.3	155.008	-0.0243109	0.407879	-0.0596032	0.952472	0.991995	SL4.0ch01	74714457	74724487	+	Solyc01g087530.3			101251030	GO:0016021, GO:0016020	integral component of membrane, membrane	GO:0005385	zinc ion transmembrane transporter activity	GO:0071577	zinc ion transmembrane transport	184.847	143.94	139.766	133.846	174.78	152.871
Solyc01g087540.4	16.0438	0.110861	0.900629	0.123093	0.902033	0.984861	SL4.0ch01	74728404	74730775	+	Solyc01g087540.4										10.0826	11.0723	25.2589	4.90533	30.4745	14.4693
Solyc01g087550.3	248.611	-0.356523	0.43767	-0.814594	0.415305	0.829918	SL4.0ch01	74731165	74738243	-	Solyc01g087550.3		Cytochrome b5 heme-binding domain-containing protein	101252118	GO:0005829	cytosol	GO:0020037, GO:0046872	heme binding, metal ion binding			231.899	214.064	392.355	248.77	177.469	227.105
Solyc01g087560.3	932.1	-0.0950324	0.390268	-0.243506	0.807614	0.958053	SL4.0ch01	74752862	74758862	+	Solyc01g087560.3		Methyltransferase	101252433	GO:0005783	endoplasmic reticulum	GO:0003838	sterol 24-C-methyltransferase activity	GO:0032259, GO:0016126	methylation, sterol biosynthetic process	826.772	1291.77	769.554	964.248	842.531	897.725
Solyc01g087570.2	67.565	1.31308	0.527081	2.49123	0.0127302	0.151595	SL4.0ch01	74766965	74767512	-	Solyc01g087570.2										30.2478	44.2891	42.0982	131.743	64.5343	92.4776
Solyc01g087580.3	2.02597	2.94696	2.49084	1.18312	0.236762	0.676616	SL4.0ch01	74774090	74774464	-	Solyc01g087580.3										0	1.23025	0	8.40914	0	2.5164
Solyc01g087590.3	0.186715	-1.81318	4.08047	-0.444356	0.656785	0.899629	SL4.0ch01	74789076	74794880	+	Solyc01g087590.3		Amino_oxidase domain-containing protein	101253022			GO:0016491, GO:0046592	oxidoreductase activity, polyamine oxidase activity	GO:0006598	polyamine catabolic process	1.12029	0	0	0	0	0
Solyc01g087600.3	121.377	0.0255684	0.50093	0.0510419	0.959292	0.991995	SL4.0ch01	74798046	74803438	+	Solyc01g087600.3			101253530							150.119	142.709	67.3571	89.6975	148.787	129.595
Solyc01g087610.3	90.9208	0.189478	0.455817	0.415688	0.677639	0.910548	SL4.0ch01	74803449	74820672	-	Solyc01g087610.3			101253829			GO:0016787	hydrolase activity			104.187	86.1177	63.9892	93.9021	111.142	86.1866
Solyc01g087620.3	4612.93	1.13832	0.468474	2.42984	0.0151054	0.168508	SL4.0ch01	74823515	74827564	+	Solyc01g087620.3		Ubiquitin-like domain-containing protein	101255333	GO:0005737, GO:0005634	cytoplasm, nucleus	GO:0031386	protein tag	GO:0006464, GO:0000398	cellular protein modification process, mRNA splicing, via spliceosome	2323.48	3567.74	2754.9	8619.37	3259.88	7152.23
Solyc01g087630.2	0.485697	-2.82783	4.02894	-0.701879	0.482754	0.862416	SL4.0ch01	74827554	74828969	-	Solyc01g087630.2			104648634			GO:0016616	oxidoreductase activity, acting on the CH-OH group of donors, NAD or NADP as acceptor			0	1.23025	1.68393	0	0	0
Solyc01g087640.3	424.476	-0.0335985	0.443552	-0.0757488	0.939619	0.991995	SL4.0ch01	74829547	74833773	-	Solyc01g087640.3			100134903			GO:0016616	oxidoreductase activity, acting on the CH-OH group of donors, NAD or NADP as acceptor			327.124	414.595	547.276	564.814	284.13	408.915
Solyc01g087650.4	227.273	-0.175281	0.436776	-0.401305	0.688195	0.915755	SL4.0ch01	74836349	74843908	+	Solyc01g087650.4										327.124	201.762	193.652	181.497	267.1	192.504
Solyc01g087660.2	1.78288	-1.48548	2.30363	-0.644846	0.519027	0.877195	SL4.0ch01	74844010	74844298	+	Solyc01g087660.2										7.84201	0	0	0.700762	0.89631	1.2582
Solyc01g087670.3	195.089	-0.275968	0.496154	-0.556215	0.578064	0.899629	SL4.0ch01	74844761	74851502	-	Solyc01g087670.3			101254131	GO:0034388, GO:0032040	Pwp2p-containing subcomplex of 90S preribosome, small-subunit processome			GO:0006364	rRNA processing	272.23	234.978	133.03	130.342	259.034	140.918
Solyc01g087680.4	162.62	0.00386224	0.564239	0.00684504	0.994538	0.997975	SL4.0ch01	74854985	74859071	+	Solyc01g087680.4										97.465	300.182	89.2481	149.262	157.751	181.81
Solyc01g087710.2	0.467369	-2.77659	4.03328	-0.688421	0.491188	0.864948	SL4.0ch01	74867662	74869236	+	Solyc01g087710.2										1.12029	0	1.68393	0	0	0
Solyc01g087720.4	365.137	-0.379134	0.690012	-0.549459	0.58269	0.899629	SL4.0ch01	74870816	74900855	+	Solyc01g087720.4										702.42	205.452	330.05	116.326	651.617	184.955
Solyc01g087730.4	636.069	-1.13682	0.385316	-2.95035	0.00317419	0.0630495	SL4.0ch01	74903386	74908482	+	Solyc01g087730.4										837.975	901.776	884.061	475.117	285.923	431.562
Solyc01g087750.4	0.382972	1.64699	3.99204	0.412568	0.679923	0.911521	SL4.0ch01	74916484	74921065	-	Solyc01g087750.4										0	0	0	1.40152	0.89631	0
Solyc01g087790.2	0.29877	1.26103	4.01777	0.313862	0.753626	0.938231	SL4.0ch01	74933487	74936142	+	Solyc01g087790.2			108348021			GO:0004252	serine-type endopeptidase activity			0	0	0	0	1.79262	0
Solyc01g087800.2	0.186715	-1.81318	4.08047	-0.444356	0.656785	0.899629	SL4.0ch01	74936752	74939115	+	Solyc01g087800.2			101257301			GO:0004252	serine-type endopeptidase activity			1.12029	0	0	0	0	0
Solyc01g087810.2	0.186715	-1.81318	4.08047	-0.444356	0.656785	0.899629	SL4.0ch01	74941636	74944174	+	Solyc01g087810.2			101257599			GO:0004252	serine-type endopeptidase activity			1.12029	0	0	0	0	0
Solyc01g087820.2	9.12953	-2.91057	1.55757	-1.86866	0.0616698	0.3666	SL4.0ch01	74947567	74950177	+	Solyc01g087820.2			101257896			GO:0004252	serine-type endopeptidase activity			38.0898	0	10.1036	2.10229	4.48155	0
Solyc01g087850.2	16.3879	-4.16049	1.31616	-3.16109	0.00157179	0.0388423	SL4.0ch01	74964687	74967794	+	Solyc01g087850.2		Serine protease (PubMed:19332543, PubMed:19407393, PubMed:19805099, PubMed:27451395, PubMed:27259555). Has preference for Gln in the P1 position and Lys in the P2 position of oligopeptide substrates. Active also with His in the P1 position (PubMed:19332543). Involved in resistance against insects partly by regulating expression of systemic wound response genes and possibly by its post-ingestive a…	543726	GO:0005615	extracellular space	GO:0042802, GO:0042803, GO:0004252, GO:0008236	identical protein binding, protein homodimerization activity, serine-type endopeptidase activity, serine-type peptidase activity	GO:0006952, GO:0043171, GO:0009827, GO:1900367, GO:0010628, GO:0006508, GO:1902066, GO:0009611, GO:0097264	defense response, peptide catabolic process, plant-type cell wall modification, positive regulation of defense response to insect, positive regulation of gene expression, proteolysis, regulation of cell wall pectin metabolic process, response to wounding, self proteolysis	35.8492	0	57.2535	2.80305	1.79262	0.6291
Solyc01g087860.2	9.79883	-0.863782	0.933158	-0.925655	0.354625	0.790587	SL4.0ch01	74968784	74969640	+	Solyc01g087860.2			104648672	GO:0016021	integral component of membrane					11.2029	9.84203	16.8393	7.00762	10.7557	3.1455
Solyc01g087870.4	6.93067	-0.514871	1.09745	-0.46915	0.638963	0.899629	SL4.0ch01	74971642	74985714	-	Solyc01g087870.4										4.48115	9.84203	10.1036	6.30686	8.9631	1.8873
Solyc01g087880.3	78.2249	1.11464	0.503245	2.21491	0.0267665	0.236368	SL4.0ch01	74996572	74999383	+	Solyc01g087880.3			101258782							42.5709	60.2824	45.466	140.853	72.6011	107.576
Solyc01g087890.3	147.95	0.955355	0.590568	1.61769	0.10573	0.473467	SL4.0ch01	75002740	75006298	+	Solyc01g087890.3			101259077	GO:0016021, GO:0016020	integral component of membrane, membrane	GO:0022857	transmembrane transporter activity	GO:0055085	transmembrane transport	50.4129	190.689	60.6214	151.365	204.359	230.25
Solyc01g087900.3	965.995	-0.0597302	0.43597	-0.137005	0.891027	0.980169	SL4.0ch01	75011916	75015642	-	Solyc01g087900.3		N-acetyltransferase domain-containing protein	101259670	GO:0031415	NatA complex	GO:1990190, GO:1990189	peptide-glutamate-N-acetyltransferase activity, peptide-serine-N-acetyltransferase activity	GO:0018002, GO:0017198	N-terminal peptidyl-glutamic acid acetylation, N-terminal peptidyl-serine acetylation	885.027	792.283	1281.47	1198.3	605.906	1032.98
Solyc01g087910.4	130.266	-0.699672	0.477352	-1.46574	0.14272	0.543821	SL4.0ch01	75015972	75025902	-	Solyc01g087910.4										123.232	121.795	239.118	96.0044	116.52	84.9284
Solyc01g087940.3	1.90359	1.87631	1.98957	0.94307	0.345645	0.782127	SL4.0ch01	75036316	75038682	-	Solyc01g087940.3										1.12029	1.23025	0	3.50381	1.79262	3.7746
Solyc01g087950.3	174.361	0.196304	0.804386	0.244041	0.807199	0.958053	SL4.0ch01	75039010	75041810	-	Solyc01g087950.3										45.9318	405.984	35.3625	145.758	170.299	242.832
Solyc01g087970.3	3.68738	2.33352	1.57132	1.48507	0.137527	0.534808	SL4.0ch01	75054301	75060439	-	Solyc01g087970.3		Carboxypeptidase		GO:0005576, GO:0005773	extracellular region, vacuole	GO:0004185	serine-type carboxypeptidase activity			2.24057	1.23025	0	7.70838	7.17048	3.7746
Solyc01g087980.4	116.843	-0.0139414	0.619311	-0.0225112	0.98204	0.993227	SL4.0ch01	75070499	75071749	+	Solyc01g087980.4										70.5781	97.19	185.232	172.387	44.8155	130.853
Solyc01g087990.3	347.624	-0.253955	0.56768	-0.447356	0.654618	0.899629	SL4.0ch01	75071660	75077872	-	Solyc01g087990.3			101260573	GO:0005634	nucleus	GO:0000981, GO:0046983, GO:0000978	DNA-binding transcription factor activity, RNA polymerase II-specific, protein dimerization activity, RNA polymerase II cis-regulatory region sequence-specific DNA binding	GO:0045944, GO:0006357	positive regulation of transcription by RNA polymerase II, regulation of transcription by RNA polymerase II	256.546	196.841	681.99	422.559	202.566	325.244
Solyc01g088000.4	175.506	-0.904528	0.432788	-2.09	0.0366177	0.281071	SL4.0ch01	75083143	75090140	-	Solyc01g088000.4										224.057	161.163	301.423	125.436	130.861	110.092
Solyc01g088010.1	16.3932	-7.92431	3.9104	-2.02647	0.0427167	0.302526	SL4.0ch01	75093647	75094426	+	Solyc01g088010.1		VOC domain-containing protein								0	84.8875	13.4714	0	0	0
Solyc01g088013.1	0.496607	-1.61833	3.9098	-0.413916	0.678936	0.911304	SL4.0ch01	75104794	75107651	-	Solyc01g088013.1										1.12029	1.23025	0	0	0	0.6291
Solyc01g088020.3	641.159	0.663661	0.538129	1.23327	0.217473	0.652463	SL4.0ch01	75111419	75125276	+	Solyc01g088020.3		Sec16_C domain-containing protein	101261454	GO:0030127, GO:0070971	COPII vesicle coat, endoplasmic reticulum exit site	GO:0005198	structural molecule activity	GO:0090110, GO:0007029, GO:0006886	COPII-coated vesicle cargo loading, endoplasmic reticulum organization, intracellular protein transport	590.391	570.838	326.682	387.521	1335.5	636.02
Solyc01g088030.4	26.9939	0.530567	0.594714	0.892139	0.372318	0.799846	SL4.0ch01	75126913	75130445	+	Solyc01g088030.4										24.6463	19.6841	21.891	30.1328	32.2672	33.3423
Solyc01g088040.3	966.718	0.425934	0.48343	0.881066	0.378282	0.804542	SL4.0ch01	75131102	75131469	+	Solyc01g088040.3				GO:0016021	integral component of membrane					524.294	922.69	1028.88	1536.07	628.313	1160.06
Solyc01g088050.3	41.8719	-0.358397	0.564601	-0.634779	0.525573	0.877195	SL4.0ch01	75141977	75143888	+	Solyc01g088050.3		Protein kinase domain-containing protein	101262454			GO:0005524, GO:0004674	ATP binding, protein serine/threonine kinase activity			52.6535	33.2168	55.5696	32.9358	27.7856	49.0698
Solyc01g088060.3	20.2071	0.599237	0.817575	0.732944	0.463592	0.85259	SL4.0ch01	75146628	75153261	-	Solyc01g088060.3		NB-ARC domain-containing protein	101268149			GO:0043531	ADP binding			16.8043	20.9143	10.1036	16.1175	46.6081	10.6947
Solyc01g088080.3	928.797	-0.685217	0.374302	-1.83065	0.0671524	0.382727	SL4.0ch01	75160171	75169000	+	Solyc01g088080.3		CCT-theta	101262749	GO:0005832	chaperonin-containing T-complex	GO:0005524, GO:0051082	ATP binding, unfolded protein binding	GO:0006457	protein folding	1199.83	875.941	1360.61	704.966	650.721	780.713
Solyc01g088090.3	2915.08	0.49446	0.510229	0.969095	0.332498	0.770752	SL4.0ch01	75170032	75173374	-	Solyc01g088090.3		AB hydrolase-1 domain-containing protein	101263054	GO:0009507	chloroplast	GO:0080124	pheophytinase activity	GO:0015996	chlorophyll catabolic process	1409.32	4036.46	1815.27	4131.69	2259.6	3838.14
Solyc01g088100.4	176.448	0.117616	0.515781	0.228034	0.81962	0.958053	SL4.0ch01	75202742	75206987	+	Solyc01g088100.4										238.621	185.768	82.5124	139.452	233.041	179.293
Solyc01g088120.1	0.350381	1.53214	3.99901	0.383129	0.701624	0.919198	SL4.0ch01	75230421	75230735	+	Solyc01g088120.1				GO:0016021	integral component of membrane					0	0	0	2.10229	0	0
Solyc01g088140.3	126.577	1.02908	0.588072	1.74992	0.0801321	0.417853	SL4.0ch01	75233224	75236324	-	Solyc01g088140.3			101263846							60.4955	150.091	38.7303	183.6	118.313	208.232
Solyc01g088150.3	32.0258	0.50664	0.694661	0.729334	0.465797	0.85412	SL4.0ch01	75238332	75242985	-	Solyc01g088150.3		Glycerol-3-phosphate dehydrogenase [NAD(+)]	101264154	GO:0005829, GO:0009331	cytosol, glycerol-3-phosphate dehydrogenase complex	GO:0004367, GO:0051287	glycerol-3-phosphate dehydrogenase [NAD+] activity, NAD binding	GO:0005975, GO:0046168, GO:0006072, GO:0006116	carbohydrate metabolic process, glycerol-3-phosphate catabolic process, glycerol-3-phosphate metabolic process, NADH oxidation	26.8869	41.8286	10.1036	28.7312	53.7786	30.8259
Solyc01g088170.4	157.877	0.70093	0.719315	0.974441	0.329838	0.769029	SL4.0ch01	75273496	75283851	+	Solyc01g088170.4										147.878	191.92	20.2071	112.122	306.538	168.599
Solyc01g088200.4	1.1769	-2.97561	2.92155	-1.0185	0.308439	0.749548	SL4.0ch01	75288335	75295859	+	Solyc01g088200.4										4.48115	0	1.68393	0	0.89631	0
Solyc01g088240.4	428.673	-0.500592	0.436636	-1.14647	0.251599	0.691382	SL4.0ch01	75296346	75301836	+	Solyc01g088240.4										534.377	338.32	634.84	400.135	255.448	408.915
Solyc01g088250.4	25.3696	-0.972748	0.773327	-1.25788	0.208437	0.638731	SL4.0ch01	75305691	75308428	+	Solyc01g088250.4										57.1347	19.6841	23.575	11.913	30.4745	9.43649
Solyc01g088310.3	74.7979	-0.161925	0.495583	-0.326736	0.743868	0.938231	SL4.0ch01	75325228	75327266	+	Solyc01g088310.3		Geranylgeranyl reductase	101266160	GO:0009535	chloroplast thylakoid membrane	GO:0071949, GO:0102067, GO:0045550	FAD binding, geranylgeranyl diphosphate reductase activity, geranylgeranyl reductase activity	GO:0015995, GO:0015979	chlorophyll biosynthetic process, photosynthesis	109.788	52.9009	74.0928	65.1709	72.6011	74.2338
Solyc01g088320.2	1.61485	-1.05655	2.0921	-0.50502	0.613545	0.899629	SL4.0ch01	75355046	75356530	-	Solyc01g088320.2										1.12029	3.69076	1.68393	1.40152	1.79262	0
Solyc01g088330.1	0.803469	-2.31263	3.29975	-0.700852	0.483396	0.862475	SL4.0ch01	75358141	75358963	-	Solyc01g088330.1										2.24057	0	1.68393	0	0.89631	0
Solyc01g088340.2	0.710694	-2.05319	3.96025	-0.518449	0.604145	0.899629	SL4.0ch01	75360969	75361648	-	Solyc01g088340.2										0	0	3.36785	0	0.89631	0
Solyc01g088350.4	270.313	-0.952403	0.496441	-1.91846	0.0550524	0.346816	SL4.0ch01	75366768	75373569	+	Solyc01g088350.4										388.74	194.38	486.655	248.07	133.55	170.486
Solyc01g088360.4	18.7341	-2.1649	1.11427	-1.94289	0.0520298	0.337208	SL4.0ch01	75373678	75375390	-	Solyc01g088360.4										16.8043	1.23025	74.0928	4.20457	5.37786	10.6947
Solyc01g088370.3	1706.7	-0.705485	0.429166	-1.64385	0.100207	0.462393	SL4.0ch01	75377048	75382586	+	Solyc01g088370.3		RNA-binding component of the eukaryotic translation initiation factor 3 (eIF-3) complex, which is involved in protein synthesis of a specialized repertoire of mRNAs and, together with other initiation factors, stimulates binding of mRNA and methionyl-tRNAi to the 40S ribosome. The eIF-3 complex specifically targets and initiates translation of a subset of mRNAs involved in cell proliferation.	101267059	GO:0016282, GO:0033290, GO:0005852	eukaryotic 43S preinitiation complex, eukaryotic 48S preinitiation complex, eukaryotic translation initiation factor 3 complex	GO:0003743, GO:0031369	translation initiation factor activity, translation initiation factor binding	GO:0001732, GO:0006413	formation of cytoplasmic translation initiation complex, translational initiation	2292.11	1230.25	2825.63	1210.22	1355.22	1326.77
Solyc01g088380.3	3.60798	0.722743	1.56413	0.462074	0.644028	0.899629	SL4.0ch01	75383495	75402317	-	Solyc01g088380.3										6.72172	1.23025	0	4.90533	6.27417	2.5164
Solyc01g088390.3	64.0302	1.86705	0.706333	2.64329	0.00821037	0.116444	SL4.0ch01	75403259	75405127	-	Solyc01g088390.3			101267349	GO:0000785, GO:0000775, GO:0031390, GO:0005634	chromatin, chromosome, centromeric region, Ctf18 RFC-like complex, nucleus			GO:0006260, GO:0034088	DNA replication, maintenance of mitotic sister chromatid cohesion	39.2101	29.5261	13.4714	114.224	30.4745	157.275
Solyc01g088400.4	12654.4	1.48124	0.666831	2.22131	0.02633	0.233918	SL4.0ch01	75442453	75446958	+	Solyc01g088400.4										4746.66	13819.4	1456.6	15152.6	20772.9	19978.3
Solyc01g088410.3	0.63487	0.894775	3.98063	0.224782	0.822149	0.958053	SL4.0ch01	75453935	75457632	+	Solyc01g088410.3										1.12029	0	0	0	2.68893	0
Solyc01g088440.2	5.00701	1.88178	1.2749	1.47603	0.139936	0.539849	SL4.0ch01	75485842	75486492	-	Solyc01g088440.2		RING-type E3 ubiquitin transferase	101268225	GO:0016020	membrane			GO:0016567	protein ubiquitination	2.24057	2.46051	1.68393	9.1099	4.48155	10.0656
Solyc01g088450.2	16.7163	-1.79007	0.747011	-2.39631	0.0165609	0.178497	SL4.0ch01	75497577	75498472	+	Solyc01g088450.2		RING-type E3 ubiquitin transferase		GO:0016020	membrane			GO:0016567	protein ubiquitination	23.526	35.6774	18.5232	9.1099	7.17048	6.291
Solyc01g088460.3	1.43717	-1.7684	3.12634	-0.565646	0.571634	0.898236	SL4.0ch01	75508274	75509226	+	Solyc01g088460.3										0	0	6.73571	0	0	1.8873
Solyc01g088470.3	33.4998	-1.99323	0.605855	-3.28994	0.00100207	0.0284971	SL4.0ch01	75510060	75510732	+	Solyc01g088470.3			101268800	GO:0005840	ribosome	GO:0008097, GO:0003735	5S rRNA binding, structural constituent of ribosome	GO:0006412	translation	54.8941	36.9076	69.041	16.8183	10.7557	12.582
Solyc01g088480.3	78.609	-1.60952	0.559618	-2.87611	0.00402614	0.0742262	SL4.0ch01	75510790	75514865	-	Solyc01g088480.3		Catalyzes the phosphorylation of pyrimidine nucleoside monophosphates at the expense of ATP. Plays an important role in de novo pyrimidine nucleotide biosynthesis. Has preference for UMP and CMP as phosphate acceptors.	101243930	GO:0005737, GO:0005634	cytoplasm, nucleus	GO:0005524, GO:0036430, GO:0004127, GO:0036431, GO:0033862	ATP binding, CMP kinase activity, cytidylate kinase activity, dCMP kinase activity, UMP kinase activity	GO:0006207, GO:0046705, GO:0006225	'de novo' pyrimidine nucleobase biosynthetic process, CDP biosynthetic process, UDP biosynthetic process	108.668	65.2034	181.864	46.2503	26.8893	42.7788
Solyc01g088490.3	9.3453	0.283742	1.05129	0.269898	0.787239	0.952482	SL4.0ch01	75518938	75520041	-	Solyc01g088490.3			101244229							2.24057	9.84203	13.4714	18.2198	5.37786	6.9201
Solyc01g088500.3	0.29877	1.26103	4.01777	0.313862	0.753626	0.938231	SL4.0ch01	75520938	75522222	-	Solyc01g088500.3		GUB_WAK_bind domain-containing protein	101244527	GO:0016021	integral component of membrane	GO:0030247	polysaccharide binding			0	0	0	0	1.79262	0
Solyc01g088520.3	20.6691	0.299615	0.710973	0.421416	0.673452	0.908611	SL4.0ch01	75535804	75536170	-	Solyc01g088520.3										25.7666	15.9933	13.4714	16.1175	33.1635	19.5021
Solyc01g088530.2	3.35762	-1.27226	1.49007	-0.853827	0.393201	0.814701	SL4.0ch01	75549876	75551121	+	Solyc01g088530.2			101244809							2.24057	8.61177	3.36785	3.50381	1.79262	0.6291
Solyc01g088550.3	136.143	-0.163055	0.507387	-0.321363	0.747936	0.938231	SL4.0ch01	75576584	75579721	-	Solyc01g088550.3		Probable purine permease	101245097	GO:0016021	integral component of membrane	GO:0005345, GO:0015211	purine nucleobase transmembrane transporter activity, purine nucleoside transmembrane transporter activity			123.232	79.9665	229.014	128.94	125.483	130.224
Solyc01g088560.3	618.744	-0.114122	0.35064	-0.325466	0.744828	0.938231	SL4.0ch01	75581072	75586726	-	Solyc01g088560.3			101245584			GO:0005525, GO:0003924	GTP binding, GTPase activity			647.526	692.633	589.374	630.686	535.097	617.147
Solyc01g088570.3	557.35	0.16984	0.487594	0.348322	0.727598	0.930352	SL4.0ch01	75592324	75595933	+	Solyc01g088570.3		Carrier of the growing fatty acid chain in fatty acid biosynthesis.	101245883	GO:0005739	mitochondrion	GO:0000035, GO:0000036	acyl binding, acyl carrier activity			433.551	490.871	649.996	847.221	293.99	628.471
Solyc01g088590.5	855.03	2.72878	0.728314	3.74671	0.00017917	0.0082202	SL4.0ch01	75602118	75602834	-	Solyc01g088590.5										131.074	501.943	38.7303	1681.83	1028.96	1747.64
Solyc01g088600.4	47.9529	-1.52888	0.651608	-2.34631	0.0189603	0.193174	SL4.0ch01	75610971	75616725	+	Solyc01g088600.4										79.5404	36.9076	97.6677	30.1328	10.7557	32.7132
Solyc01g088610.4	889.122	-0.709722	0.512823	-1.38395	0.166373	0.583268	SL4.0ch01	75617170	75620489	-	Solyc01g088610.4										818.93	894.394	1598.05	924.305	327.153	771.905
Solyc01g088620.3	5.94835	-2.00002	1.22285	-1.63554	0.101936	0.46574	SL4.0ch01	75620943	75624019	+	Solyc01g088620.3			101247064	GO:0016021	integral component of membrane					4.48115	7.38152	16.8393	4.20457	0.89631	1.8873
Solyc01g088630.3	0.875727	-1.52154	2.86754	-0.530609	0.59569	0.899629	SL4.0ch01	75630957	75632063	-	Solyc01g088630.3										2.24057	0	1.68393	0.700762	0	0.6291
Solyc01g088640.4	77.0683	1.96072	0.643169	3.04853	0.00229963	0.0502956	SL4.0ch01	75649659	75656243	-	Solyc01g088640.4										20.1652	60.2824	13.4714	106.516	167.61	94.3649
Solyc01g088650.4	42.1772	0.794598	0.918661	0.864952	0.387065	0.811474	SL4.0ch01	75658542	75663007	-	Solyc01g088650.4										52.6535	39.3681	0	50.4549	50.1934	60.3936
Solyc01g088660.3	322.714	1.30768	0.598586	2.18461	0.0289173	0.248342	SL4.0ch01	75670333	75671549	+	Solyc01g088660.3		FLZ-type domain-containing protein	101248137			GO:0046872	metal ion binding			134.434	358.004	63.9892	507.352	423.955	448.548
Solyc01g088670.3	5.06952	0.0852375	1.35669	0.0628275	0.949904	0.991995	SL4.0ch01	75677444	75680172	+	Solyc01g088670.3										6.72172	6.15127	1.68393	0.700762	10.7557	4.4037
Solyc01g088680.3	4.68524	0.948271	1.40828	0.673356	0.500721	0.869182	SL4.0ch01	75681822	75683067	+	Solyc01g088680.3										4.48115	4.92101	0	2.10229	7.17048	9.43649
Solyc01g088690.3	378.328	1.15854	0.542571	2.13528	0.0327385	0.264836	SL4.0ch01	75683120	75686915	-	Solyc01g088690.3		Protein kinase domain-containing protein	101248422			GO:0005524, GO:0004674	ATP binding, protein serine/threonine kinase activity			174.765	420.747	106.087	537.484	480.422	550.462
Solyc01g088700.4	678.192	1.26108	0.599753	2.10266	0.0354956	0.276288	SL4.0ch01	75692842	75700405	-	Solyc01g088700.4										497.408	472.417	227.33	370.703	1745.12	756.178
Solyc01g088710.3	136.032	0.11193	0.402478	0.278102	0.780934	0.950736	SL4.0ch01	75714718	75721227	-	Solyc01g088710.3		zf-LSD1 domain-containing protein	101249016			GO:0004197	cysteine-type endopeptidase activity			133.314	114.414	144.818	138.751	132.654	152.242
Solyc01g088720.3	133.124	-0.177625	0.600627	-0.295733	0.767434	0.944989	SL4.0ch01	75725683	75744547	+	Solyc01g088720.3			101249300	GO:0005634, GO:0000126, GO:0097550	nucleus, transcription factor TFIIIB complex, transcription preinitiation complex	GO:0000995, GO:0001006, GO:0017025	RNA polymerase III general transcription initiation factor activity, RNA polymerase III type 3 promoter sequence-specific DNA binding, TBP-class protein binding	GO:0006352, GO:0006383, GO:0070897	DNA-templated transcription, initiation, transcription by RNA polymerase III, transcription preinitiation complex assembly	138.916	76.2757	208.807	65.1709	213.322	96.2522
Solyc01g088730.3	560.725	-0.309163	0.408644	-0.756557	0.449315	0.844212	SL4.0ch01	75744663	75747463	-	Solyc01g088730.3			101249579			GO:0003723	RNA binding			488.445	570.838	803.233	599.852	389.895	512.087
Solyc01g088740.4	154.657	-0.139185	0.419196	-0.332028	0.739868	0.936581	SL4.0ch01	75750979	75756259	-	Solyc01g088740.4										169.163	120.565	197.019	154.868	135.343	150.984
Solyc01g088750.3	27.6346	-0.480089	0.620088	-0.774227	0.438796	0.844212	SL4.0ch01	75760661	75763077	-	Solyc01g088750.3			101250156							44.8115	24.6051	26.9428	18.9206	25.993	24.5349
Solyc01g088760.4	182.532	0.988333	0.464784	2.12644	0.0334669	0.267493	SL4.0ch01	75763749	75766025	+	Solyc01g088760.4										73.939	163.624	129.662	222.142	291.301	214.523
Solyc01g088770.3	224.086	0.381105	0.543932	0.700648	0.483522	0.862503	SL4.0ch01	75765757	75768194	-	Solyc01g088770.3		CHCH domain-containing protein	101250734							113.149	223.906	247.537	398.734	135.343	225.847
Solyc01g088780.3	0.700762	2.5287	3.95331	0.63964	0.522406	0.877195	SL4.0ch01	75770483	75774285	+	Solyc01g088780.3										0	0	0	4.20457	0	0
Solyc01g088790.2	0.280654	-1.81318	4.08047	-0.444356	0.656785	0.899629	SL4.0ch01	75777927	75780333	+	Solyc01g088790.2										0	0	1.68393	0	0	0
Solyc01g088800.4	301.86	0.217181	0.48168	0.450883	0.652074	0.899629	SL4.0ch01	75783027	75789033	+	Solyc01g088800.4										367.454	196.841	272.796	228.448	485.8	259.818
Solyc01g088810.4	14.0345	-1.08999	0.978544	-1.11389	0.265326	0.706781	SL4.0ch01	75790236	75791951	+	Solyc01g088810.4										10.0826	8.61177	38.7303	12.6137	11.652	2.5164
Solyc01g088820.2	138.935	-2.59237	0.627824	-4.12913	3.64131e-05	0.00262603	SL4.0ch01	75794203	75795463	+	Solyc01g088820.2		Myb-like domain-containing protein	101251619	GO:0005634	nucleus	GO:0000976	transcription cis-regulatory region binding			210.614	83.6572	420.982	55.3602	34.0598	28.9386
Solyc01g089850.4	6.12034	-4.62328	1.89292	-2.44241	0.0145895	0.165108	SL4.0ch01	75815954	75818121	-	Solyc01g089850.4										20.1652	0	15.1553	1.40152	0	0
Solyc01g089857.1	101.107	-2.39992	0.726594	-3.30297	0.000956678	0.0274181	SL4.0ch01	75834123	75835743	-	Solyc01g089857.1										152.359	51.6706	306.475	41.345	10.7557	44.037
Solyc01g089870.3	286.841	0.000529918	0.453105	0.00116953	0.999067	0.999282	SL4.0ch01	75836081	75839267	-	Solyc01g089870.3			101252524	GO:0005739	mitochondrion					239.741	409.674	210.491	213.732	344.183	303.226
Solyc01g089880.3	0.561309	-3.01613	4.01424	-0.751359	0.452437	0.844212	SL4.0ch01	75840288	75841032	-	Solyc01g089880.3		May be involved in both secretory and endocytic intracellular trafficking in the endosomal/prevacuolar compartments.		GO:0016021	integral component of membrane					0	0	3.36785	0	0	0
Solyc01g089890.3	0.59754	2.27712	3.9621	0.574725	0.565477	0.895704	SL4.0ch01	75841981	75842728	-	Solyc01g089890.3		May be involved in both secretory and endocytic intracellular trafficking in the endosomal/prevacuolar compartments.		GO:0016021	integral component of membrane					0	0	0	0	3.58524	0
Solyc01g089900.4	101.753	0.173929	0.533711	0.325885	0.744511	0.938231	SL4.0ch01	75843392	75859562	-	Solyc01g089900.4										53.7738	102.111	131.346	77.0838	150.58	95.6231
Solyc01g089910.4	1.51787	-2.57008	2.66282	-0.965174	0.334458	0.773103	SL4.0ch01	75860887	75862947	-	Solyc01g089910.4										4.48115	0	3.36785	0	0	1.2582
Solyc01g089950.3	66.3363	-1.41989	0.541351	-2.62286	0.00871946	0.120489	SL4.0ch01	75890546	75893490	+	Solyc01g089950.3		F-box domain-containing protein								99.7056	59.0522	131.346	28.7312	31.3708	47.8116
Solyc01g089960.3	2.58958	0.350786	1.66497	0.210685	0.833133	0.958053	SL4.0ch01	75895477	75901051	-	Solyc01g089960.3										1.12029	2.46051	3.36785	1.40152	0.89631	6.291
Solyc01g089970.3	5313.33	-0.318095	0.502289	-0.63329	0.526544	0.877195	SL4.0ch01	75924704	75926238	+	Solyc01g089970.3		Nucleoside diphosphate kinase	544095			GO:0005524, GO:0004550	ATP binding, nucleoside diphosphate kinase activity	GO:0006241, GO:0006183, GO:0006228	CTP biosynthetic process, GTP biosynthetic process, UTP biosynthetic process	4046.48	5270.41	8374.17	6560.53	2377.91	5250.47
Solyc01g089980.4	148.081	-1.0246	0.518552	-1.97589	0.0481671	0.323775	SL4.0ch01	75926793	75933795	-	Solyc01g089980.4										259.907	136.558	198.703	71.4777	153.269	68.5719
Solyc01g090040.3	4.26781	-0.767305	1.48279	-0.517473	0.604826	0.899629	SL4.0ch01	75966154	75970061	+	Solyc01g090040.3										4.48115	0	11.7875	3.50381	2.68893	3.1455
Solyc01g090050.4	3.56005	-0.128175	1.81512	-0.0706155	0.943704	0.991995	SL4.0ch01	75974699	75975246	-	Solyc01g090050.4										4.48115	0	6.73571	0	4.48155	5.6619
Solyc01g090090.3	0.186715	-1.81318	4.08047	-0.444356	0.656785	0.899629	SL4.0ch01	75985225	75987131	-	Solyc01g090090.3										1.12029	0	0	0	0	0
Solyc01g090100.3	24.183	-5.763	3.02627	-1.90432	0.056868	0.352617	SL4.0ch01	75989370	75991902	-	Solyc01g090100.3										78.4201	0	63.9892	0	2.68893	0
Solyc01g090120.3	0.149385	0.110369	4.08047	0.027048	0.978421	0.991995	SL4.0ch01	75999635	76001039	-	Solyc01g090120.3		Phytocyanin domain-containing protein	101254836	GO:0046658	anchored component of plasma membrane	GO:0009055	electron transfer activity			0	0	0	0	0.89631	0
Solyc01g090140.3	1.30933	-4.25559	3.15527	-1.34872	0.177426	0.597049	SL4.0ch01	76011689	76014363	+	Solyc01g090140.3										1.12029	0	6.73571	0	0	0
Solyc01g090150.1	0.326494	1.43984	4.00501	0.359508	0.719215	0.92719	SL4.0ch01	76014398	76016402	-	Solyc01g090150.1										0	0	0	0.700762	0	1.2582
Solyc01g090160.4	72.2588	0.641346	0.605669	1.0589	0.289644	0.733266	SL4.0ch01	76030528	76034497	-	Solyc01g090160.4										19.0449	79.9665	70.7249	84.7922	100.387	78.6375
Solyc01g090170.4	548.115	-0.159556	0.446907	-0.357023	0.721074	0.928472	SL4.0ch01	76039174	76046170	+	Solyc01g090170.4										460.438	522.858	752.715	642.599	319.983	590.095
Solyc01g090180.4	1.09271	-1.86101	2.65233	-0.70165	0.482897	0.862475	SL4.0ch01	76046234	76047333	-	Solyc01g090180.4										2.24057	1.23025	1.68393	1.40152	0	0
Solyc01g090190.3	1745.63	-0.528555	0.385845	-1.36986	0.17073	0.588431	SL4.0ch01	76047854	76053672	-	Solyc01g090190.3		HABP4_PAI-RBP1 domain-containing protein	101255921	GO:0005737, GO:0005634	cytoplasm, nucleus	GO:0003729, GO:0003723	mRNA binding, RNA binding			2215.93	1462.77	2507.37	1557.79	1281.72	1448.19
Solyc01g090200.4	370.312	0.261602	0.485845	0.538449	0.590267	0.899629	SL4.0ch01	76061315	76093423	+	Solyc01g090200.4										293.515	316.175	400.774	236.858	641.758	332.794
Solyc01g090210.4	5.52704	1.6377	1.23994	1.32079	0.186572	0.607918	SL4.0ch01	76094282	76096325	+	Solyc01g090210.4										1.12029	3.69076	3.36785	13.3145	5.37786	6.291
Solyc01g090220.4	237.01	-0.00382587	0.430072	-0.00889589	0.992902	0.997496	SL4.0ch01	76096424	76109273	-	Solyc01g090220.4										247.584	155.012	309.842	252.274	238.418	218.927
Solyc01g090230.3	113.02	0.0562795	0.498987	0.112787	0.910199	0.988644	SL4.0ch01	76112552	76136628	-	Solyc01g090230.3		VASt domain-containing protein	101257108	GO:0016021	integral component of membrane			GO:0043069	negative regulation of programmed cell death	148.998	83.6572	99.3517	76.383	157.751	111.98
Solyc01g090240.3	2.47541	-0.605136	1.88532	-0.320973	0.748231	0.938231	SL4.0ch01	76148632	76153015	+	Solyc01g090240.3										2.24057	4.92101	1.68393	0	5.37786	0.6291
Solyc01g090260.5.1	23.1546	0.00566562	0.761308	0.00744196	0.994062	0.997815	SL4.0ch01	76153552	76165942	+	Solyc01g090260.5.1										24.6463	30.7563	13.4714	14.716	42.1266	13.2111
Solyc01g090270.4	54.6829	0.758717	0.602457	1.25937	0.207896	0.638731	SL4.0ch01	76168531	76174292	-	Solyc01g090270.4										52.6535	51.6706	16.8393	48.3526	82.4605	76.1211
Solyc01g090280.4	312.951	-0.983338	0.468627	-2.09834	0.0358751	0.277884	SL4.0ch01	76178888	76190048	-	Solyc01g090280.4										370.815	253.432	623.053	215.134	242.9	172.373
Solyc01g090290.4	395.376	0.470423	0.406311	1.15779	0.24695	0.686618	SL4.0ch01	76192323	76201746	+	Solyc01g090290.4										238.621	429.358	326.682	478.62	405.132	493.843
Solyc01g090340.3	0.116794	0.110369	4.08047	0.027048	0.978421	0.991995	SL4.0ch01	76264372	76265332	-	Solyc01g090340.3										0	0	0	0.700762	0	0
Solyc01g090350.3	509.206	-12.8813	2.15102	-5.98846	2.11838e-09	1.50801e-06	SL4.0ch01	76293230	76294006	-	Solyc01g090350.3		Plant non-specific lipid-transfer proteins transfer phospholipids as well as galactolipids across membranes. May play a role in wax or cutin deposition in the cell walls of expanding epidermal cells and certain secretory tissues.	101258994	GO:0016020	membrane	GO:0008289	lipid binding	GO:0006869	lipid transport	95.2244	2357.17	602.846	0	0	0
Solyc01g090360.3	190.01	-9.05783	1.95712	-4.62815	3.68949e-06	0.000479724	SL4.0ch01	76297923	76298725	-	Solyc01g090360.3		Plant non-specific lipid-transfer proteins transfer phospholipids as well as galactolipids across membranes. May play a role in wax or cutin deposition in the cell walls of expanding epidermal cells and certain secretory tissues.	101259287	GO:0016020	membrane	GO:0008289	lipid binding	GO:0006869	lipid transport	24.6463	862.408	250.905	2.10229	0	0
Solyc01g090380.3	70.7135	0.2333	0.590077	0.395372	0.692568	0.918099	SL4.0ch01	76318163	76320631	+	Solyc01g090380.3			101259577							43.6912	110.723	40.4142	104.414	56.4675	68.5719
Solyc01g090390.1	6.8937	-0.328233	1.11638	-0.294016	0.768746	0.945465	SL4.0ch01	76320859	76322646	+	Solyc01g090390.1										5.60144	7.38152	10.1036	1.40152	8.06679	8.80739
Solyc01g090410.3	59.8694	-0.0533024	0.749501	-0.0711172	0.943304	0.991995	SL4.0ch01	76325317	76327876	+	Solyc01g090410.3				GO:0043231	intracellular membrane-bounded organelle	GO:0016790	thiolester hydrolase activity			43.6912	97.19	42.0982	109.319	13.4446	53.4735
Solyc01g090420.4	130.083	-0.645972	0.468379	-1.37917	0.167844	0.584499	SL4.0ch01	76327856	76343553	-	Solyc01g090420.4										208.373	124.256	143.134	73.58	131.758	99.3977
Solyc01g090430.3	32.3887	0.469466	0.780692	0.601346	0.54761	0.88634	SL4.0ch01	76358432	76363351	+	Solyc01g090430.3						GO:0043531	ADP binding	GO:0006952	defense response	41.4506	34.4471	5.05178	21.0229	43.9192	48.4407
Solyc01g090450.3	110.399	0.516234	0.473614	1.08999	0.275717	0.717402	SL4.0ch01	76368164	76373577	+	Solyc01g090450.3		Functions as component of the Arp2/3 complex which is involved in regulation of actin polymerization and together with an activating nucleation-promoting factor (NPF) mediates the formation of branched actin networks. Arp2/3 complex plays a critical role in the control of cell morphogenesis via the modulation of cell polarity development.	101261066	GO:0005885, GO:0005737	Arp2/3 protein complex, cytoplasm	GO:0051015	actin filament binding	GO:0034314	Arp2/3 complex-mediated actin nucleation	76.1795	125.486	70.7249	156.971	102.179	130.853
Solyc01g090460.3	7.23584	-3.71504	1.28788	-2.88461	0.00391896	0.0730912	SL4.0ch01	76374769	76376744	-	Solyc01g090460.3			544105	GO:0005634	nucleus	GO:0000981, GO:0043565	DNA-binding transcription factor activity, RNA polymerase II-specific, sequence-specific DNA binding			7.84201	17.2235	15.1553	1.40152	1.79262	0
Solyc01g090470.3	296.346	-0.280117	0.448481	-0.62459	0.53224	0.877339	SL4.0ch01	76390186	76397471	+	Solyc01g090470.3				GO:0005730	nucleolus					300.237	209.143	466.448	249.471	242.004	310.775
Solyc01g090480.4	107.609	0.652942	0.549833	1.18753	0.235019	0.674994	SL4.0ch01	76397979	76403924	-	Solyc01g090480.4										70.5781	124.256	55.5696	100.209	202.566	92.4776
Solyc01g090490.1	17.4195	0.255103	0.941038	0.271087	0.786324	0.95213	SL4.0ch01	76404619	76406511	+	Solyc01g090490.1										11.2029	34.4471	1.68393	14.0152	22.4077	20.7603
Solyc01g090500.4	427.018	0.119634	0.514609	0.232475	0.816169	0.958053	SL4.0ch01	76409027	76413445	+	Solyc01g090500.4										348.409	279.268	601.162	618.072	233.937	481.261
Solyc01g090510.2	4.16168	0.707516	1.4001	0.505332	0.613326	0.899629	SL4.0ch01	76414827	76416964	+	Solyc01g090510.2			101262456	GO:0043231	intracellular membrane-bounded organelle	GO:0003723	RNA binding	GO:0009451	RNA modification	5.60144	3.69076	0	4.90533	4.48155	6.291
Solyc01g090515.1	4.1592	1.58551	1.71659	0.923639	0.355674	0.791386	SL4.0ch01	76417098	76418316	+	Solyc01g090515.1										0	6.15127	0	2.10229	5.37786	11.3238
Solyc01g090530.3	0.746858	-3.48754	3.98464	-0.875244	0.381441	0.807018	SL4.0ch01	76433597	76436082	+	Solyc01g090530.3										4.48115	0	0	0	0	0
Solyc01g090550.3	1372.48	0.648998	0.379158	1.71168	0.0869555	0.43373	SL4.0ch01	76442580	76448465	+	Solyc01g090550.3			101262751	GO:0005829	cytosol	GO:0005524, GO:0030544, GO:0046872, GO:0051082	ATP binding, Hsp70 protein binding, metal ion binding, unfolded protein binding	GO:0006457, GO:0009408	protein folding, response to heat	1130.37	1294.23	781.342	1789.05	1536.28	1703.6
Solyc01g090590.3	533.943	0.442387	0.449726	0.983682	0.325272	0.765759	SL4.0ch01	76498058	76505306	-	Solyc01g090590.3			101263350							268.869	611.436	478.235	732.296	489.385	623.438
Solyc01g090610.3	0.149385	0.110369	4.08047	0.027048	0.978421	0.991995	SL4.0ch01	76512974	76515001	+	Solyc01g090610.3		Fe2OG dioxygenase domain-containing protein	101264253			GO:0051213, GO:0031418, GO:0046872	dioxygenase activity, L-ascorbic acid binding, metal ion binding			0	0	0	0	0.89631	0
Solyc01g090630.4	1.94447	-0.431587	2.15712	-0.200076	0.841421	0.959782	SL4.0ch01	76521604	76523862	+	Solyc01g090630.4										3.36086	0	3.36785	0	1.79262	3.1455
Solyc01g090650.1	9.13925	0.449073	0.913261	0.491725	0.622914	0.899629	SL4.0ch01	76524013	76537073	-	Solyc01g090650.1										7.84201	8.61177	6.73571	9.1099	8.06679	14.4693
Solyc01g090670.3	75.1861	0.367178	0.634743	0.578468	0.562948	0.895704	SL4.0ch01	76553922	76564289	+	Solyc01g090670.3		Nsp1_C domain-containing protein	101264859	GO:0044613	nuclear pore central transport channel	GO:0005543, GO:0017056	phospholipid binding, structural constituent of nuclear pore	GO:0006606, GO:0006405	protein import into nucleus, RNA export from nucleus	114.269	51.6706	30.3107	49.7541	124.587	80.5248
Solyc01g090680.3	16.7777	-0.299452	0.814566	-0.367621	0.713156	0.924499	SL4.0ch01	76564190	76565992	-	Solyc01g090680.3			101265167							19.0449	9.84203	26.9428	23.8259	7.17048	13.8402
Solyc01g090690.4	342.471	0.135279	0.554898	0.24379	0.807393	0.958053	SL4.0ch01	76566211	76584610	+	Solyc01g090690.4										520.934	220.215	237.434	189.906	561.09	325.244
Solyc01g090693.1	252.479	-0.114097	0.510018	-0.223712	0.822982	0.958053	SL4.0ch01	76570449	76578767	-	Solyc01g090693.1										422.348	167.314	197.019	209.528	328.049	190.617
Solyc01g090710.3	1.35862	3.47833	2.63084	1.32214	0.186123	0.607419	SL4.0ch01	76594881	76597566	+	Solyc01g090710.3										0	0	0	4.20457	2.68893	1.2582
Solyc01g090720.3	191.545	0.474734	0.517456	0.917437	0.358914	0.792935	SL4.0ch01	76599036	76603701	+	Solyc01g090720.3		May play a role in chaperone-mediated protein folding.	101266161	GO:0005737	cytoplasm					91.8636	194.38	195.335	279.604	126.38	261.705
Solyc01g090730.3	0.561309	-3.01613	4.01424	-0.751359	0.452437	0.844212	SL4.0ch01	76613115	76616981	+	Solyc01g090730.3		SBP-type domain-containing protein	101266455	GO:0005634	nucleus	GO:0003677, GO:0046872	DNA binding, metal ion binding			0	0	3.36785	0	0	0
Solyc01g090740.3	95.6946	-1.70994	0.544519	-3.14027	0.00168792	0.0406204	SL4.0ch01	76625684	76627185	-	Solyc01g090740.3			101266759							133.314	81.1967	225.646	58.1632	34.9561	40.8915
Solyc01g090750.3	1752.72	-0.152308	0.341067	-0.446562	0.655191	0.899629	SL4.0ch01	76646632	76656238	+	Solyc01g090750.3		CCT-alpha	101267060	GO:0005832	chaperonin-containing T-complex	GO:0005524, GO:0051082	ATP binding, unfolded protein binding	GO:0006457	protein folding	2070.29	1814.62	1650.25	1720.37	1587.36	1673.4
Solyc01g090760.4	3.28068	-5.60847	2.77626	-2.02015	0.0433673	0.304747	SL4.0ch01	76663590	76664759	+	Solyc01g090760.4										0	19.6841	0	0	0	0
Solyc01g090770.4	255.563	-0.713947	0.440596	-1.62041	0.105144	0.472667	SL4.0ch01	76666065	76672137	-	Solyc01g090770.4										406.664	190.689	355.308	188.505	197.188	195.021
Solyc01g090780.3	372.804	1.06403	0.649514	1.6382	0.10138	0.464503	SL4.0ch01	76677864	76703147	+	Solyc01g090780.3			101267935	GO:0030015, GO:0005634, GO:0000932	CCR4-NOT core complex, nucleus, P-body	GO:0060090	molecular adaptor activity	GO:0017148, GO:0000288	negative regulation of translation, nuclear-transcribed mRNA catabolic process, deadenylation-dependent decay	241.982	186.999	294.687	170.986	1060.33	281.837
Solyc01g090790.4	1.85143	-1.65721	2.92765	-0.566055	0.571357	0.898228	SL4.0ch01	76712195	76716876	-	Solyc01g090790.4										0	0	8.41963	0	2.68893	0
Solyc01g090800.3	0.116794	0.110369	4.08047	0.027048	0.978421	0.991995	SL4.0ch01	76751989	76753109	+	Solyc01g090800.3		Cyclin	101268514			GO:0019901	protein kinase binding	GO:0000079	regulation of cyclin-dependent protein serine/threonine kinase activity	0	0	0	0.700762	0	0
Solyc01g090810.4	15.9115	2.9934	1.00995	2.9639	0.0030377	0.0615573	SL4.0ch01	76764517	76767376	+	Solyc01g090810.4										0	7.38152	3.36785	18.9206	28.6819	37.1169
Solyc01g090840.3	1.47106	-0.359857	3.11354	-0.115578	0.907987	0.987797	SL4.0ch01	76786113	76788159	+	Solyc01g090840.3								GO:0006355	regulation of transcription, DNA-templated	0	0	5.05178	0	0	3.7746
Solyc01g090850.3	140.808	-0.608126	0.534521	-1.1377	0.255244	0.69497	SL4.0ch01	76799508	76808583	+	Solyc01g090850.3			101243826			GO:0003676, GO:0008270	nucleic acid binding, zinc ion binding			276.711	84.8875	148.186	103.012	132.654	99.3977
Solyc01g090860.3	96.5003	1.47108	0.884351	1.66346	0.0962214	0.45557	SL4.0ch01	76811446	76829970	+	Solyc01g090860.3				GO:0005730, GO:0031499	nucleolus, TRAMP complex	GO:0004652	polynucleotide adenylyltransferase activity	GO:0031123	RNA 3'-end processing	48.1724	47.9799	57.2535	13.3145	353.146	59.1354
Solyc01g090870.1	0.883145	-2.51322	3.21548	-0.7816	0.43445	0.841259	SL4.0ch01	76831427	76831951	+	Solyc01g090870.1		OVATE domain-containing protein	104648974					GO:0045892	negative regulation of transcription, DNA-templated	0	1.23025	3.36785	0.700762	0	0
Solyc01g090880.3	227.161	-0.138885	0.509828	-0.272415	0.785303	0.951872	SL4.0ch01	76832155	76835019	-	Solyc01g090880.3		YqgFc domain-containing protein	101244120					GO:0000967	rRNA 5'-end processing	198.291	220.215	296.371	316.744	104.868	226.476
Solyc01g090890.3	8.3037	-6.94654	1.64641	-4.21919	2.45176e-05	0.00201136	SL4.0ch01	76836869	76839311	+	Solyc01g090890.3		SPX domain-containing protein	101244416					GO:0016036	cellular response to phosphate starvation	8.9623	30.7563	10.1036	0	0	0
Solyc01g090900.3	273.644	0.58064	0.557946	1.04067	0.298027	0.737977	SL4.0ch01	76856271	76857489	+	Solyc01g090900.3			101244710	GO:0009507, GO:0016021	chloroplast, integral component of membrane					190.449	382.609	84.1963	317.445	315.501	351.667
Solyc01g090910.3	39.6093	-1.05188	0.649988	-1.6183	0.105598	0.473294	SL4.0ch01	76858885	76864002	+	Solyc01g090910.3		MSP domain-containing protein	101244994	GO:0005789, GO:0016021, GO:0005886	endoplasmic reticulum membrane, integral component of membrane, plasma membrane			GO:0090158, GO:0061817	endoplasmic reticulum membrane organization, endoplasmic reticulum-plasma membrane tethering	33.6086	43.0589	84.1963	35.0381	13.4446	28.3095
Solyc01g090920.3	51.003	0.244181	0.509895	0.478885	0.63202	0.899629	SL4.0ch01	76864187	76868011	-	Solyc01g090920.3		EF-hand domain-containing protein	101253139			GO:0005509	calcium ion binding			47.0521	34.4471	58.9374	58.864	51.986	54.7317
Solyc01g090940.3	160.275	0.170301	0.395412	0.430693	0.666691	0.905128	SL4.0ch01	76872089	76882711	+	Solyc01g090940.3		Phosphatidate cytidylyltransferase	101245291	GO:0016021	integral component of membrane	GO:0004605	phosphatidate cytidylyltransferase activity	GO:0016024	CDP-diacylglycerol biosynthetic process	168.043	142.709	141.45	151.365	188.225	169.857
Solyc01g090950.4	28.8652	1.31334	1.0041	1.30798	0.190881	0.61508	SL4.0ch01	76898204	76901098	-	Solyc01g090950.4										12.3232	36.9076	0	25.9282	73.4974	24.5349
Solyc01g090990.3	119.291	-0.00397044	0.449252	-0.00883788	0.992948	0.997496	SL4.0ch01	76923496	76930135	-	Solyc01g090990.3		MSP domain-containing protein	101245885	GO:0005789, GO:0016021, GO:0005886	endoplasmic reticulum membrane, integral component of membrane, plasma membrane			GO:0090158, GO:0061817	endoplasmic reticulum membrane organization, endoplasmic reticulum-plasma membrane tethering	118.75	116.874	122.927	161.876	89.631	105.689
Solyc01g091000.4	0.116794	0.110369	4.08047	0.027048	0.978421	0.991995	SL4.0ch01	76944325	76945631	-	Solyc01g091000.4										0	0	0	0.700762	0	0
Solyc01g091020.3	143.855	0.91641	0.447044	2.04993	0.040371	0.295398	SL4.0ch01	76967209	76975830	-	Solyc01g091020.3		Involved in transport from the ER to the Golgi apparatus as well as in intra-Golgi transport. It belongs to a super-family of proteins called t-SNAREs or soluble NSF (N-ethylmaleimide-sensitive factor) attachment protein receptor.	101247066	GO:0005801, GO:0005797, GO:0000139, GO:0016021, GO:0031201	cis-Golgi network, Golgi medial cisterna, Golgi membrane, integral component of membrane, SNARE complex	GO:0005484	SNAP receptor activity	GO:0006888, GO:0015031, GO:0048209, GO:0006906	endoplasmic reticulum to Golgi vesicle-mediated transport, protein transport, regulation of vesicle targeting, to, from or within Golgi, vesicle fusion	86.2621	131.637	80.8285	222.842	149.684	191.875
Solyc01g091030.3	1.17055	-1.22935	3.31861	-0.370442	0.711053	0.923737	SL4.0ch01	76990219	76991308	+	Solyc01g091030.3			101247368					GO:0009733	response to auxin	0	4.92101	0	2.10229	0	0
Solyc01g091040.3	6.2699	1.47863	1.37696	1.07384	0.282894	0.726174	SL4.0ch01	77004584	77007677	+	Solyc01g091040.3			101247660	GO:0016021, GO:0009506	integral component of membrane, plasmodesma					1.12029	8.61177	0	4.20457	16.1336	7.5492
Solyc01g091050.4	0.116794	0.110369	4.08047	0.027048	0.978421	0.991995	SL4.0ch01	77010512	77013429	-	Solyc01g091050.4										0	0	0	0.700762	0	0
Solyc01g091060.2	1.64034	-4.60983	3.3652	-1.36985	0.170732	0.588431	SL4.0ch01	77028687	77031553	+	Solyc01g091060.2										0	9.84203	0	0	0	0
Solyc01g091070.3	479.472	-0.226699	0.422977	-0.535961	0.591985	0.899629	SL4.0ch01	77032485	77041598	+	Solyc01g091070.3		Cotranslationally removes the N-terminal methionine from nascent proteins. The N-terminal methionine is often cleaved when the second residue in the primary sequence is small and uncharged (Met-Ala-, Cys, Gly, Pro, Ser, Thr, or Val).		GO:0005576	extracellular region	GO:0045330, GO:0004857, GO:0046872, GO:0070006, GO:0030599	aspartyl esterase activity, enzyme inhibitor activity, metal ion binding, metalloaminopeptidase activity, pectinesterase activity	GO:0042545, GO:0045490, GO:0070084	cell wall modification, pectin catabolic process, protein initiator methionine removal	433.551	401.063	717.353	538.886	382.724	403.253
Solyc01g091080.3	61.4199	0.0417944	0.526396	0.0793972	0.936717	0.991995	SL4.0ch01	77041853	77049983	-	Solyc01g091080.3		TFCD_C domain-containing protein				GO:0048487, GO:0005096	beta-tubulin binding, GTPase activator activity	GO:0000226, GO:0007023, GO:0006457, GO:0007021	microtubule cytoskeleton organization, post-chaperonin tubulin folding pathway, protein folding, tubulin complex assembly	73.939	51.6706	55.5696	51.1556	89.631	46.5534
Solyc01g091090.4	13.2041	0.276071	0.957172	0.288424	0.773022	0.947724	SL4.0ch01	77050061	77056101	-	Solyc01g091090.4										24.6463	7.38152	3.36785	12.6137	22.4077	8.80739
Solyc01g091100.2	3.03458	0.148266	2.21042	0.0670759	0.946521	0.991995	SL4.0ch01	77057910	77058799	-	Solyc01g091100.2		PMEI domain-containing protein	101253733	GO:0005576	extracellular region	GO:0004857, GO:0016787	enzyme inhibitor activity, hydrolase activity	GO:0043086	negative regulation of catalytic activity	0	8.61177	0	7.70838	0	1.8873
Solyc01g091120.3	634.629	-0.735835	0.363717	-2.0231	0.0430631	0.304004	SL4.0ch01	77068049	77069653	-	Solyc01g091120.3		DUF641 domain-containing protein	101248815					GO:0009959, GO:0009639	negative gravitropism, response to red or far red light	802.126	672.949	904.269	527.674	478.63	422.126
Solyc01g091130.4	367.952	-0.198425	0.540378	-0.367197	0.713472	0.92455	SL4.0ch01	77078560	77082669	-	Solyc01g091130.4										331.605	679.1	168.393	296.422	364.798	367.394
Solyc01g091140.4	1.76628	-2.62624	2.36228	-1.11174	0.26625	0.707267	SL4.0ch01	77084110	77087261	-	Solyc01g091140.4										7.84201	1.23025	0	0	0.89631	0.6291
Solyc01g091160.4	265.798	-1.59917	0.470601	-3.39814	0.000678451	0.0216047	SL4.0ch01	77093453	77099421	+	Solyc01g091160.4										351.77	285.419	562.431	173.789	90.5273	130.853
Solyc01g091170.3	1.83113	2.80315	2.52779	1.10893	0.26746	0.70873	SL4.0ch01	77106693	77109338	+	Solyc01g091170.3										1.12029	0	0	4.20457	0	5.6619
Solyc01g091180.4	4.48464	-6.05505	2.17713	-2.78121	0.00541563	0.0891594	SL4.0ch01	77109943	77114967	-	Solyc01g091180.4										16.8043	0	10.1036	0	0	0
Solyc01g091190.3	505.138	0.221085	0.362271	0.610276	0.541679	0.884213	SL4.0ch01	77119669	77126357	+	Solyc01g091190.3		3-phosphoshikimate 1-carboxyvinyltransferase	543977			GO:0003866	3-phosphoshikimate 1-carboxyvinyltransferase activity	GO:0009073, GO:0008652, GO:0009423	aromatic amino acid family biosynthetic process, cellular amino acid biosynthetic process, chorismate biosynthetic process	509.731	450.273	439.505	562.011	461.6	607.71
Solyc01g091200.4	9.88912	1.12893	0.999929	1.12901	0.258894	0.699642	SL4.0ch01	77131804	77133678	+	Solyc01g091200.4										5.60144	11.0723	1.68393	19.6213	12.5483	8.80739
Solyc01g091210.3	234.283	-0.140318	0.480131	-0.292249	0.770096	0.946241	SL4.0ch01	77135615	77141200	-	Solyc01g091210.3		Catalyzes the last step of tRNA splicing, the transfer of the splice junction 2'-phosphate from ligated tRNA to NAD to produce ADP-ribose 1''-2'' cyclic phosphate.	101250158			GO:0003950, GO:0000215	NAD+ ADP-ribosyltransferase activity, tRNA 2'-phosphotransferase activity	GO:0008033, GO:0006388	tRNA processing, tRNA splicing, via endonucleolytic cleavage and ligation	193.81	182.078	362.044	243.164	149.684	274.917
Solyc01g091220.3	458.902	0.312997	0.454378	0.688847	0.490919	0.864948	SL4.0ch01	77141944	77144307	-	Solyc01g091220.3										258.786	516.706	452.976	637.693	353.146	534.106
Solyc01g091230.3	0.205042	-1.81318	4.08047	-0.444356	0.656785	0.899629	SL4.0ch01	77150274	77153523	+	Solyc01g091230.3		Protein kinase domain-containing protein	101250736	GO:0016021, GO:0016020	integral component of membrane, membrane	GO:0005524, GO:0004672	ATP binding, protein kinase activity			0	1.23025	0	0	0	0
Solyc01g091240.4	18.794	1.11241	0.827803	1.34381	0.179011	0.598275	SL4.0ch01	77155033	77157160	-	Solyc01g091240.4										11.2029	15.9933	8.41963	35.7389	8.06679	33.3423
Solyc01g091250.3	0.280654	-1.81318	4.08047	-0.444356	0.656785	0.899629	SL4.0ch01	77160892	77161924	-	Solyc01g091250.3			104649008							0	0	1.68393	0	0	0
Solyc01g091260.3	1341.14	-3.83744	0.736062	-5.21347	1.8534e-07	6.3905e-05	SL4.0ch01	77165342	77169586	-	Solyc01g091260.3				GO:0005737	cytoplasm					2158.79	364.155	4997.89	267.691	136.239	122.045
Solyc01g091270.3	7380.8	-1.02744	0.495977	-2.07154	0.038308	0.288034	SL4.0ch01	77170025	77172934	-	Solyc01g091270.3										8561.24	5180.6	15968.7	6020.95	3708.03	4845.33
Solyc01g091280.3	406.413	0.336314	0.478363	0.703053	0.482023	0.862416	SL4.0ch01	77173630	77179195	-	Solyc01g091280.3		S-acyltransferase	101255250	GO:0005783, GO:0005794, GO:0016021	endoplasmic reticulum, Golgi apparatus, integral component of membrane	GO:0019706	protein-cysteine S-palmitoyltransferase activity	GO:0018230, GO:0006612	peptidyl-L-cysteine S-palmitoylation, protein targeting to membrane	262.147	453.964	362.044	575.326	246.485	538.509
Solyc01g091290.4	0.149385	0.110369	4.08047	0.027048	0.978421	0.991995	SL4.0ch01	77182491	77186069	+	Solyc01g091290.4										0	0	0	0	0.89631	0
Solyc01g091300.3	1.20689	2.09798	2.55311	0.821734	0.411228	0.827296	SL4.0ch01	77186203	77191907	+	Solyc01g091300.3				GO:0005886, GO:0030141	plasma membrane, secretory granule	GO:0019905	syntaxin binding	GO:0006886, GO:0006904, GO:0016192	intracellular protein transport, vesicle docking involved in exocytosis, vesicle-mediated transport	1.12029	0	0	2.80305	2.68893	0.6291
Solyc01g091310.3	670.811	-0.494649	0.425879	-1.16148	0.245447	0.685939	SL4.0ch01	77194495	77203912	+	Solyc01g091310.3			101252222	GO:0016021	integral component of membrane					667.691	557.305	1129.91	601.954	480.422	587.579
Solyc01g091320.3	0.280654	-1.81318	4.08047	-0.444356	0.656785	0.899629	SL4.0ch01	77205081	77208163	-	Solyc01g091320.3		Fatty acid hydroxylase domain-containing protein		GO:0005789, GO:0016021, GO:0016020	endoplasmic reticulum membrane, integral component of membrane, membrane	GO:0000254, GO:0005506, GO:0016491	C-4 methylsterol oxidase activity, iron ion binding, oxidoreductase activity	GO:0016126	sterol biosynthetic process	0	0	1.68393	0	0	0
Solyc01g091330.4	0.676937	-2.11646	4.00377	-0.528615	0.597073	0.899629	SL4.0ch01	77219753	77225928	-	Solyc01g091330.4										3.36086	0	0	0.700762	0	0
Solyc01g091340.3	75.3607	0.113261	0.521392	0.217228	0.82803	0.958053	SL4.0ch01	77226858	77234829	+	Solyc01g091340.3		Peptidylprolyl isomerase	101252817			GO:0003755	peptidyl-prolyl cis-trans isomerase activity			108.668	54.1312	53.8856	62.3678	93.2162	79.8957
Solyc01g091350.4	99.4106	-0.461969	0.470388	-0.982102	0.32605	0.766227	SL4.0ch01	77235732	77241953	-	Solyc01g091350.4										133.314	129.177	82.5124	65.1709	105.765	80.5248
Solyc01g091360.4	0.410085	-2.62404	4.04646	-0.648478	0.516676	0.875929	SL4.0ch01	77243008	77245418	+	Solyc01g091360.4										0	2.46051	0	0	0	0
Solyc01g091370.4	2.74293	-1.53158	1.83403	-0.835094	0.403665	0.823352	SL4.0ch01	77246065	77250471	-	Solyc01g091370.4										2.24057	0	10.1036	0.700762	0.89631	2.5164
Solyc01g091380.4	17.5561	-0.337763	0.809434	-0.417283	0.676471	0.909884	SL4.0ch01	77253959	77258166	-	Solyc01g091380.4										24.6463	7.38152	26.9428	9.1099	15.2373	22.0185
Solyc01g091390.2	87.168	0.572448	0.568936	1.00617	0.314332	0.755189	SL4.0ch01	77261431	77266766	-	Solyc01g091390.2										96.3447	81.1967	31.9946	66.5724	125.483	121.416
Solyc01g091420.2	4.52846	1.9288	1.45249	1.32793	0.184202	0.605503	SL4.0ch01	77293138	77297553	+	Solyc01g091420.2		LOB domain-containing protein	101256138	GO:0005634	nucleus			GO:0009755, GO:0045893	hormone-mediated signaling pathway, positive regulation of transcription, DNA-templated	0	2.46051	3.36785	7.70838	9.85941	3.7746
Solyc01g091430.2	3.17773	-1.29376	1.72591	-0.749609	0.45349	0.844739	SL4.0ch01	77300413	77301137	-	Solyc01g091430.2		Ku_PK_bind domain-containing protein		GO:0043564	Ku70	GO:0042162	telomeric DNA binding	GO:0071480, GO:0071481, GO:0006303, GO:0000723	cellular response to gamma radiation, cellular response to X-ray, double-strand break repair via nonhomologous end joining, telomere maintenance	2.24057	1.23025	10.1036	2.80305	2.68893	0
Solyc01g091440.4	1.0505	-1.94827	3.01488	-0.64622	0.518137	0.876784	SL4.0ch01	77301516	77302582	-	Solyc01g091440.4										3.36086	0	1.68393	0	0	1.2582
Solyc01g091450.3	49.0272	0.37447	0.527328	0.710127	0.477625	0.861072	SL4.0ch01	77304087	77309361	-	Solyc01g091450.3		PPR_long domain-containing protein								38.0898	57.8219	31.9946	57.4625	48.4007	60.3936
Solyc01g091460.3	271.988	0.723984	0.791067	0.9152	0.360087	0.792935	SL4.0ch01	77311413	77325885	+	Solyc01g091460.3		SEC7 domain-containing protein	101254941	GO:0005829, GO:0016020	cytosol, membrane	GO:0005085	guanyl-nucleotide exchange factor activity	GO:0015031, GO:0032012	protein transport, regulation of ARF protein signal transduction	359.612	226.367	28.6267	135.247	641.758	240.316
Solyc01g091470.3	0.820169	-3.61217	3.97827	-0.907975	0.363891	0.792935	SL4.0ch01	77343590	77345135	+	Solyc01g091470.3		Transcription factor that specifically binds AT-rich DNA sequences related to the nuclear matrix attachment regions (MARs).	101255535	GO:0005634	nucleus	GO:0003700, GO:0003680	DNA-binding transcription factor activity, minor groove of adenine-thymine-rich DNA binding	GO:0010228	vegetative to reproductive phase transition of meristem	0	4.92101	0	0	0	0
Solyc01g091480.4	36.0888	-0.0272919	0.740503	-0.0368559	0.9706	0.991995	SL4.0ch01	77350172	77360112	-	Solyc01g091480.4										62.7361	30.7563	15.1553	23.1251	62.7417	22.0185
Solyc01g091500.3	61.5621	-0.148491	0.549949	-0.270009	0.787154	0.952482	SL4.0ch01	77367751	77376046	-	Solyc01g091500.3		FHA domain-containing protein		GO:0005737	cytoplasm					71.6984	66.4337	55.5696	39.9434	92.3199	43.4079
Solyc01g091510.4	153.409	0.325329	0.420644	0.773407	0.439282	0.844212	SL4.0ch01	77377590	77384683	-	Solyc01g091510.4										146.758	116.874	144.818	140.152	213.322	158.533
Solyc01g091520.3	294.107	-1.12062	0.594459	-1.88511	0.0594152	0.359142	SL4.0ch01	77387564	77388622	+	Solyc01g091520.3			101256710	GO:0009507, GO:0005777	chloroplast, peroxisome	GO:0004165, GO:0004300	dodecenoyl-CoA delta-isomerase activity, enoyl-CoA hydratase activity	GO:0006635	fatty acid beta-oxidation	628.481	174.696	405.826	241.763	84.2531	229.621
Solyc01g091530.4	57.8849	-5.42631	1.03698	-5.23278	1.66977e-07	5.94329e-05	SL4.0ch01	77392313	77393945	-	Solyc01g091530.4										200.531	12.3025	126.294	2.80305	5.37786	0
Solyc01g091540.3	1.5327	-4.48649	2.95718	-1.51715	0.129229	0.520595	SL4.0ch01	77400137	77402932	+	Solyc01g091540.3										0	2.46051	6.73571	0	0	0
Solyc01g091550.3	311.238	0.262845	0.547799	0.47982	0.631355	0.899629	SL4.0ch01	77409880	77412855	+	Solyc01g091550.3		4HBT domain-containing protein	101257302			GO:0047617	acyl-CoA hydrolase activity			237.501	239.899	372.148	525.571	136.239	356.07
Solyc01g091560.2	0.116794	0.110369	4.08047	0.027048	0.978421	0.991995	SL4.0ch01	77413402	77414596	+	Solyc01g091560.2		4HBT domain-containing protein	101256725			GO:0047617	acyl-CoA hydrolase activity			0	0	0	0.700762	0	0
Solyc01g091570.3	70.316	-2.95035	0.782704	-3.76943	0.000163624	0.00777732	SL4.0ch01	77415485	77416638	+	Solyc01g091570.3		4HBT domain-containing protein	101257897			GO:0047617	acyl-CoA hydrolase activity			126.592	23.3748	223.962	17.519	7.17048	23.2767
Solyc01g091580.3	295.821	0.176749	0.428905	0.412094	0.680271	0.911729	SL4.0ch01	77416596	77422443	-	Solyc01g091580.3		SRP54 domain-containing protein	101257600	GO:0016020	membrane	GO:0005525, GO:0003924, GO:0005047	GTP binding, GTPase activity, signal recognition particle binding	GO:0006605, GO:0006614	protein targeting, SRP-dependent cotranslational protein targeting to membrane	191.569	350.622	291.319	381.214	256.345	303.855
Solyc01g091590.3	8.21376	-2.43952	1.06863	-2.28285	0.0224391	0.214257	SL4.0ch01	77426538	77427320	+	Solyc01g091590.3		C2 domain-containing protein						GO:0006952	defense response	21.2855	8.61177	11.7875	1.40152	1.79262	4.4037
Solyc01g091600.4	303.274	-0.104749	0.465823	-0.224869	0.822081	0.958053	SL4.0ch01	77427965	77432398	-	Solyc01g091600.4										238.621	404.753	299.739	395.93	179.262	301.339
Solyc01g091610.1	4.65046	-0.401572	1.48706	-0.270044	0.787126	0.952482	SL4.0ch01	77435320	77439996	+	Solyc01g091610.1		DYW_deaminase domain-containing protein				GO:0008270	zinc ion binding			3.36086	7.38152	5.05178	0	8.9631	3.1455
Solyc01g091620.3	227.136	0.274801	0.401476	0.684476	0.493675	0.866492	SL4.0ch01	77440618	77444932	-	Solyc01g091620.3		Non-specific serine/threonine protein kinase	101258488	GO:0005737, GO:0005829	cytoplasm, cytosol	GO:0005524, GO:0106310, GO:0004674, GO:0106311	ATP binding, protein serine kinase activity, protein serine/threonine kinase activity, protein threonine kinase activity	GO:0007165	signal transduction	225.178	204.222	186.916	192.71	300.264	253.527
Solyc01g091630.3	388.757	0.763922	0.510415	1.49667	0.134479	0.52952	SL4.0ch01	77464621	77470388	-	Solyc01g091630.3			100316889	GO:0005634	nucleus	GO:0003677, GO:0000981, GO:0008289	DNA binding, DNA-binding transcription factor activity, RNA polymerase II-specific, lipid binding			375.296	162.393	326.682	333.563	743.937	390.671
Solyc01g091640.3	221.288	0.39216	0.391975	1.00047	0.317082	0.757782	SL4.0ch01	77479229	77486431	-	Solyc01g091640.3		Methyltransferase	101258783	GO:0005737, GO:0016021	cytoplasm, integral component of membrane	GO:0008757	S-adenosylmethionine-dependent methyltransferase activity	GO:0032259	methylation	172.524	231.288	170.077	241.062	278.752	234.025
Solyc01g091650.3	561.353	-0.0110446	0.371894	-0.0296982	0.976308	0.991995	SL4.0ch01	77487713	77492722	-	Solyc01g091650.3		PCI domain-containing protein	101259078	GO:0008180	COP9 signalosome					486.205	504.404	700.513	593.545	551.231	532.218
Solyc01g091690.3	1475.55	1.81084	0.678675	2.6682	0.00762579	0.110207	SL4.0ch01	77513983	77518725	-	Solyc01g091690.3		Methyltransferase	101260175	GO:0016021	integral component of membrane	GO:0008168	methyltransferase activity	GO:0032259	methylation	531.016	1295.46	136.398	1470.9	3076.14	2343.4
Solyc01g091700.4	10.1041	-2.22449	1.13393	-1.96176	0.0497909	0.329668	SL4.0ch01	77541181	77543163	+	Solyc01g091700.4										7.84201	8.61177	33.6785	7.70838	0.89631	1.8873
Solyc01g091710.4	301.813	-0.975215	0.432815	-2.25319	0.024247	0.223039	SL4.0ch01	77550027	77555033	+	Solyc01g091710.4										377.537	301.412	522.017	242.464	147.891	219.556
Solyc01g091720.3	55.9183	0.740084	0.581256	1.27325	0.202929	0.631985	SL4.0ch01	77555136	77561730	+	Solyc01g091720.3			101262254							20.1652	65.2034	40.4142	77.7846	62.7417	69.201
Solyc01g091730.3	571.435	0.336919	0.369372	0.91214	0.361695	0.792935	SL4.0ch01	77561667	77565497	-	Solyc01g091730.3		Involved in peroxisomal proliferation. Promotes peroxisomal duplication, aggregation or elongation without fission.	101261748	GO:0005779, GO:0005778	integral component of peroxisomal membrane, peroxisomal membrane			GO:0016559, GO:0044375	peroxisome fission, regulation of peroxisome size	420.108	588.061	506.862	578.129	717.048	618.405
Solyc01g091740.4	57.7589	-0.106371	0.714176	-0.148942	0.881599	0.976418	SL4.0ch01	77567878	77570187	-	Solyc01g091740.4										66.097	99.6505	13.4714	81.9891	45.7118	39.6333
Solyc01g091750.3	229.849	0.19011	0.418354	0.454423	0.649525	0.899629	SL4.0ch01	77578205	77583078	-	Solyc01g091750.3			101263057	GO:0016607	nuclear speck	GO:0003723	RNA binding	GO:0000398	mRNA splicing, via spliceosome	160.201	196.841	287.951	234.054	233.937	266.109
Solyc01g091770.4	0.205042	-1.81318	4.08047	-0.444356	0.656785	0.899629	SL4.0ch01	77590602	77593440	+	Solyc01g091770.4										0	1.23025	0	0	0	0
Solyc01g091780.4	27.9572	-2.11762	0.666486	-3.17729	0.00148659	0.0375356	SL4.0ch01	77594444	77600022	+	Solyc01g091780.4										43.6912	27.0656	65.6731	7.70838	11.652	11.9529
Solyc01g091790.2	11.6693	0.359172	0.908951	0.39515	0.692732	0.918151	SL4.0ch01	77600701	77601331	+	Solyc01g091790.2										5.60144	8.61177	16.8393	18.2198	6.27417	14.4693
Solyc01g091800.3	23.2371	-0.0102422	0.696798	-0.014699	0.988272	0.995853	SL4.0ch01	77601455	77607925	-	Solyc01g091800.3		rRNA adenine N(6)-methyltransferase		GO:0005759	mitochondrial matrix	GO:0003723, GO:0000179	RNA binding, rRNA (adenine-N6,N6-)-dimethyltransferase activity	GO:0031167	rRNA methylation	28.0072	18.4538	23.575	36.4396	13.4446	19.5021
Solyc01g091820.3	88.535	-0.790874	0.468094	-1.68956	0.0911118	0.444005	SL4.0ch01	77611851	77617779	-	Solyc01g091820.3			101264254			GO:0017108	5'-flap endonuclease activity	GO:0009555	pollen development	107.548	81.1967	148.186	70.0762	66.3269	57.8772
Solyc01g091830.3	1.04701	-3.93248	3.39276	-1.15908	0.246424	0.686209	SL4.0ch01	77624586	77626846	+	Solyc01g091830.3			101264556							0	1.23025	5.05178	0	0	0
Solyc01g091840.4	10.2507	-0.406097	0.953044	-0.426106	0.670031	0.906798	SL4.0ch01	77634907	77637872	+	Solyc01g091840.4										22.4057	7.38152	5.05178	7.00762	8.9631	10.6947
Solyc01g091850.3	2.44139	-1.97143	1.7924	-1.09988	0.271385	0.712713	SL4.0ch01	77638966	77640207	+	Solyc01g091850.3			101265169	GO:0016021, GO:0016020	integral component of membrane, membrane	GO:0005381, GO:0005384	iron ion transmembrane transporter activity, manganese ion transmembrane transporter activity	GO:0030026, GO:0006880	cellular manganese ion homeostasis, intracellular sequestering of iron ion	3.36086	4.92101	3.36785	2.10229	0.89631	0
Solyc01g091860.4	95.2749	-0.100237	0.504294	-0.198768	0.842445	0.960203	SL4.0ch01	77640228	77647165	-	Solyc01g091860.4										85.1418	91.0388	119.559	93.9021	127.276	54.7317
Solyc01g091870.3	0.410085	-2.62404	4.04646	-0.648478	0.516676	0.875929	SL4.0ch01	77655442	77662284	+	Solyc01g091870.3		ATPase required for the post-translational delivery of tail-anchored (TA) proteins to the endoplasmic reticulum. Recognizes and selectively binds the transmembrane domain of TA proteins in the cytosol. This complex then targets to the endoplasmic reticulum by membrane-bound receptors, where the tail-anchored protein is released for insertion. This process is regulated by ATP binding and hydrolysi…		GO:0005783, GO:0016021	endoplasmic reticulum, integral component of membrane	GO:0008519, GO:0005524, GO:0016787	ammonium transmembrane transporter activity, ATP binding, hydrolase activity	GO:0006817, GO:0045048	phosphate ion transport, protein insertion into ER membrane	0	2.46051	0	0	0	0
Solyc01g091880.3	246.444	-0.319129	0.391433	-0.815284	0.41491	0.829532	SL4.0ch01	77663528	77668868	+	Solyc01g091880.3										224.057	294.031	303.107	248.07	187.329	222.072
Solyc01g091890.3	397.462	-0.105394	0.480054	-0.219546	0.826225	0.958053	SL4.0ch01	77669574	77672348	-	Solyc01g091890.3		Acts as a sulfur carrier required for 2-thiolation of mcm(5)S(2)U at tRNA wobble positions of cytosolic tRNA(Lys), tRNA(Glu) and tRNA(Gln). Serves as sulfur donor in tRNA 2-thiolation reaction by being thiocarboxylated (-COSH) at its C-terminus by MOCS3. The sulfur is then transferred to tRNA to form 2-thiolation of mcm(5)S(2)U. Also acts as a ubiquitin-like protein (UBL) that is covalently conju…	101266365	GO:0005829, GO:0005634, GO:0009536	cytosol, nucleus, plastid	GO:0031386	protein tag	GO:0032447, GO:0034227, GO:0002098	protein urmylation, tRNA thio-modification, tRNA wobble uridine modification	334.966	330.938	570.851	519.965	222.285	405.769
Solyc01g091900.3	149.61	-0.409197	0.400853	-1.02082	0.307342	0.748281	SL4.0ch01	77673911	77679963	+	Solyc01g091900.3		Peroxisomal membrane protein PEX16	101266867	GO:0005778	peroxisomal membrane			GO:0007031	peroxisome organization	170.284	173.466	168.393	152.065	112.039	121.416
Solyc01g091910.4	19.9849	0.344759	0.760871	0.453111	0.650469	0.899629	SL4.0ch01	77680828	77694493	-	Solyc01g091910.4										23.526	12.3025	16.8393	9.81067	32.2672	25.164
Solyc01g091930.3	0.448155	1.85655	3.98063	0.466395	0.640932	0.899629	SL4.0ch01	77708306	77711690	-	Solyc01g091930.3										0	0	0	0	2.68893	0
Solyc01g091940.3	103.424	-0.181979	0.441958	-0.411757	0.680518	0.911986	SL4.0ch01	77713664	77717852	+	Solyc01g091940.3			101267448			GO:0003723	RNA binding	GO:0000373, GO:0006397	Group II intron splicing, mRNA processing	132.194	84.8875	112.823	98.8074	84.2531	107.576
Solyc01g091950.4	142.65	-0.297338	0.480105	-0.619319	0.535706	0.8802	SL4.0ch01	77724767	77736008	+	Solyc01g091950.4										209.494	102.111	159.973	102.311	169.403	112.609
Solyc01g093960.3	4.70545	-1.74423	1.76179	-0.990035	0.322157	0.76248	SL4.0ch01	77792745	77797922	-	Solyc01g093960.3				GO:0005634	nucleus	GO:0000981, GO:0046983, GO:0000978	DNA-binding transcription factor activity, RNA polymerase II-specific, protein dimerization activity, RNA polymerase II cis-regulatory region sequence-specific DNA binding	GO:0045944, GO:0006357	positive regulation of transcription by RNA polymerase II, regulation of transcription by RNA polymerase II	10.0826	0	11.7875	0.700762	0	5.6619
Solyc01g093970.4	99.7724	0.723065	0.591531	1.22236	0.221571	0.656307	SL4.0ch01	77804794	77812414	+	Solyc01g093970.4										101.946	91.0388	31.9946	75.6823	182.847	115.125
Solyc01g093980.3	0.748023	-3.45095	3.81412	-0.904783	0.36558	0.793177	SL4.0ch01	77813901	77815987	+	Solyc01g093980.3										1.12029	0	3.36785	0	0	0
Solyc01g093990.3	18.0989	-2.92963	0.916668	-3.19596	0.00139366	0.0360133	SL4.0ch01	77825582	77827349	-	Solyc01g093990.3			101243827	GO:0005829	cytosol	GO:0030267, GO:0016618, GO:0051287	glyoxylate reductase (NADP+) activity, hydroxypyruvate reductase activity, NAD binding			38.0898	7.38152	50.5178	5.6061	4.48155	2.5164
Solyc01g094000.3	384.61	-0.520266	0.382138	-1.36146	0.173367	0.592778	SL4.0ch01	77828183	77838939	-	Solyc01g094000.3		PAP-associated domain-containing protein	101244121			GO:0016779, GO:0050265	nucleotidyltransferase activity, RNA uridylyltransferase activity	GO:0071076, GO:0031123	RNA 3' uridylation, RNA 3'-end processing	489.566	343.241	527.069	309.036	323.568	315.179
Solyc01g094010.3	5.55613	-1.48964	1.44262	-1.03259	0.301794	0.74226	SL4.0ch01	77840613	77842781	-	Solyc01g094010.3		Abhydrolase_3 domain-containing protein	101244417			GO:0016787	hydrolase activity			14.5637	4.92101	5.05178	7.00762	1.79262	0
Solyc01g094020.3	6.35318	-2.94034	1.32521	-2.21877	0.0265023	0.234786	SL4.0ch01	77848104	77850264	-	Solyc01g094020.3		Protein kinase domain-containing protein	101259380	GO:0016021	integral component of membrane	GO:0005524, GO:0004672	ATP binding, protein kinase activity			10.0826	13.5328	10.1036	3.50381	0.89631	0
Solyc01g094030.3	324.294	0.21328	0.390922	0.545582	0.585353	0.899629	SL4.0ch01	77855245	77867727	-	Solyc01g094030.3			543501	GO:0005783, GO:0016021	endoplasmic reticulum, integral component of membrane	GO:0008289	lipid binding	GO:0006869	lipid transport	306.959	349.392	244.169	298.525	411.406	335.31
Solyc01g094040.3	214.312	-0.666892	0.44675	-1.49276	0.135499	0.531456	SL4.0ch01	77869339	77871882	-	Solyc01g094040.3		Phytocyanin domain-containing protein	101244995	GO:0046658, GO:0016021	anchored component of plasma membrane, integral component of membrane	GO:0009055	electron transfer activity			194.93	247.281	346.889	138.05	217.803	140.918
Solyc01g094050.1	21.2073	1.0192	1.30339	0.781963	0.434236	0.84118	SL4.0ch01	77875996	77884219	+	Solyc01g094050.1										26.8869	14.763	0	1.40152	73.4974	10.6947
Solyc01g094060.4	177.703	0.437204	0.577976	0.756439	0.449386	0.844212	SL4.0ch01	77887701	77912991	+	Solyc01g094060.4										203.892	143.94	104.403	95.3036	357.628	161.05
Solyc01g094080.4	853.01	0.0887795	0.372373	0.238415	0.811559	0.958053	SL4.0ch01	77917367	77920041	-	Solyc01g094080.4										846.937	872.25	761.135	1072.87	691.055	873.819
Solyc01g094110.3	3.73415	-1.9925	1.63103	-1.22162	0.22185	0.656558	SL4.0ch01	77941599	77943533	-	Solyc01g094110.3										4.48115	0	13.4714	1.40152	1.79262	1.2582
Solyc01g094120.3	1.79888	-2.53875	2.33123	-1.08902	0.276147	0.717871	SL4.0ch01	77945114	77947715	-	Solyc01g094120.3										0	2.46051	6.73571	0.700762	0.89631	0
Solyc01g094150.3	259.279	0.331731	0.381906	0.868622	0.385054	0.810045	SL4.0ch01	77955053	77965397	+	Solyc01g094150.3			101252435	GO:0016020, GO:0015630, GO:0005634	membrane, microtubule cytoskeleton, nucleus	GO:0005524, GO:0008568	ATP binding, microtubule-severing ATPase activity	GO:0031122	cytoplasmic microtubule organization	230.779	252.202	205.439	306.233	318.19	242.832
Solyc01g094170.3	519.662	-1.87215	0.482343	-3.88136	0.000103873	0.00578857	SL4.0ch01	77998922	78004281	-	Solyc01g094170.3			101258305	GO:0009707	chloroplast outer membrane	GO:0046481, GO:0035250	digalactosyldiacylglycerol synthase activity, UDP-galactosyltransferase activity	GO:0019375	galactolipid biosynthetic process	750.593	425.668	1273.05	231.952	224.077	212.636
Solyc01g094180.4	7.50702	-0.0578338	1.0942	-0.0528548	0.957848	0.991995	SL4.0ch01	78006732	78009169	+	Solyc01g094180.4										10.0826	11.0723	1.68393	9.81067	3.58524	8.80739
Solyc01g094190.3	28.4022	-0.565824	0.601816	-0.940194	0.347118	0.782947	SL4.0ch01	78010181	78014667	+	Solyc01g094190.3		RmlD_sub_bind domain-containing protein	101260376							32.4883	35.6774	33.6785	18.9206	18.8225	30.8259
Solyc01g094200.4	412.99	0.844794	0.396779	2.12913	0.0332434	0.266872	SL4.0ch01	78017796	78028635	+	Solyc01g094200.4										222.937	383.839	279.532	529.075	500.141	562.415
Solyc01g094220.3	459.314	0.335668	0.485973	0.690713	0.489746	0.864948	SL4.0ch01	78036746	78039576	+	Solyc01g094220.3				GO:0016020	membrane	GO:0016491	oxidoreductase activity			328.244	489.641	400.774	751.918	264.411	520.894
Solyc01g094230.4	1.39285	-2.21798	2.502	-0.886484	0.375357	0.803042	SL4.0ch01	78040578	78047724	+	Solyc01g094230.4										5.60144	1.23025	0	0	0.89631	0.6291
Solyc01g094240.3	0.72141	2.56812	3.34953	0.766712	0.443253	0.844212	SL4.0ch01	78047994	78050197	+	Solyc01g094240.3										0	0	0	2.80305	0.89631	0.6291
Solyc01g094260.4	0.653197	0.894775	3.98063	0.224782	0.822149	0.958053	SL4.0ch01	78062176	78066089	+	Solyc01g094260.4										0	1.23025	0	0	2.68893	0
Solyc01g094280.3	428.371	-0.574477	0.464678	-1.23629	0.21635	0.650377	SL4.0ch01	78073247	78076762	-	Solyc01g094280.3		Methenyltetrahydrofolate cyclohydrolase	101258003	GO:0005829	cytosol	GO:0004477, GO:0004488	methenyltetrahydrofolate cyclohydrolase activity, methylenetetrahydrofolate dehydrogenase (NADP+) activity	GO:0035999	tetrahydrofolate interconversion	405.544	375.227	757.767	402.237	237.522	391.929
Solyc01g094290.3	231.603	0.313339	0.606656	0.516502	0.605504	0.899629	SL4.0ch01	78077092	78088204	-	Solyc01g094290.3		RCK N-terminal domain-containing protein	101246664	GO:0009507, GO:0016021, GO:0016020	chloroplast, integral component of membrane, membrane	GO:0015386	potassium			297.996	239.899	80.8285	156.971	430.229	183.697
Solyc01g094320.3	2.06943	-3.87668	2.86356	-1.3538	0.175801	0.59585	SL4.0ch01	78097606	78100145	-	Solyc01g094320.3										0	0	11.7875	0	0	0.6291
Solyc01g094330.3	121.109	1.45854	0.510495	2.85711	0.0042752	0.0770165	SL4.0ch01	78103223	78109460	-	Solyc01g094330.3										47.0521	95.9598	50.5178	124.736	230.352	178.035
Solyc01g094340.3	103.688	-1.15154	0.447296	-2.57444	0.0100403	0.131463	SL4.0ch01	78118024	78123245	+	Solyc01g094340.3										114.269	155.012	159.973	51.8564	63.638	77.3793
Solyc01g094350.4	267.204	0.122329	0.43629	0.280384	0.779183	0.950736	SL4.0ch01	78124130	78134412	+	Solyc01g094350.4										258.786	292.8	215.543	188.505	376.45	271.142
Solyc01g094370.3	138.593	0.110145	0.418577	0.263141	0.792442	0.955398	SL4.0ch01	78142458	78146344	-	Solyc01g094370.3			543594							104.187	156.242	139.766	153.467	128.172	149.726
Solyc01g094410.3	143.012	-0.558701	0.579475	-0.96415	0.334971	0.773532	SL4.0ch01	78171602	78176534	+	Solyc01g094410.3			101249303	GO:0016021	integral component of membrane					276.711	100.881	133.03	58.864	164.025	124.562
Solyc01g094420.3	206.187	0.272226	0.436799	0.623229	0.533134	0.87797	SL4.0ch01	78178744	78182723	+	Solyc01g094420.3		DUF1985 domain-containing protein	101250448							217.336	222.676	119.559	201.119	258.137	218.298
Solyc01g094430.1	0.410085	-2.62404	4.04646	-0.648478	0.516676	0.875929	SL4.0ch01	78183065	78183631	+	Solyc01g094430.1										0	2.46051	0	0	0	0
Solyc01g094440.1	1.43717	-1.7684	3.12634	-0.565646	0.571634	0.898236	SL4.0ch01	78184868	78185437	+	Solyc01g094440.1										0	0	6.73571	0	0	1.8873
Solyc01g094460.3	5.38226	-2.78286	1.42641	-1.95095	0.0510633	0.333688	SL4.0ch01	78190569	78196329	-	Solyc01g094460.3		Transcription factor that specifically binds AT-rich DNA sequences related to the nuclear matrix attachment regions (MARs).	101253830	GO:0005634	nucleus	GO:0003680	minor groove of adenine-thymine-rich DNA binding			5.60144	12.3025	10.1036	0.700762	3.58524	0
Solyc01g094470.4	173.843	0.123181	0.502737	0.24502	0.806441	0.958053	SL4.0ch01	78198913	78199671	-	Solyc01g094470.4										123.232	119.335	257.641	234.755	128.172	179.922
Solyc01g094480.4	611.059	-0.133238	0.350184	-0.380481	0.703588	0.92016	SL4.0ch01	78201555	78210925	+	Solyc01g094480.4										722.585	613.897	580.955	584.435	595.15	569.335
Solyc01g094500.3	5.65184	-0.0393628	1.18209	-0.0332992	0.973436	0.991995	SL4.0ch01	78213326	78216342	-	Solyc01g094500.3		5-amino-6-(5-phosphoribosylamino)uracil reductase	101263546			GO:0008703, GO:0008835, GO:0008270	5-amino-6-(5-phosphoribosylamino)uracil reductase activity, diaminohydroxyphosphoribosylaminopyrimidine deaminase activity, zinc ion binding	GO:0009231	riboflavin biosynthetic process	6.72172	8.61177	1.68393	2.80305	7.17048	6.9201
Solyc01g094510.2	0.742138	-0.198278	3.4106	-0.0581358	0.95364	0.991995	SL4.0ch01	78218209	78219176	+	Solyc01g094510.2			101262364							1.12029	1.23025	0	2.10229	0	0
Solyc01g094520.3	55.6761	0.674483	0.680316	0.991426	0.321478	0.762016	SL4.0ch01	78219443	78222245	-	Solyc01g094520.3		F-box domain-containing protein	101264155							42.5709	73.8152	11.7875	53.2579	58.2601	94.3649
Solyc01g094530.4	87.271	1.02175	0.467018	2.18781	0.0286835	0.247406	SL4.0ch01	78223643	78230378	-	Solyc01g094530.4										50.4129	75.0455	47.1499	121.933	99.4904	129.595
Solyc01g094540.4	169.109	-1.63997	0.600341	-2.73173	0.00630032	0.0977746	SL4.0ch01	78231632	78234777	-	Solyc01g094540.4										248.704	88.5783	431.085	57.4625	99.4904	89.3321
Solyc01g094550.3	126.662	0.236901	0.431306	0.549264	0.582824	0.899629	SL4.0ch01	78238041	78249316	+	Solyc01g094550.3		Cyclic nucleotide-binding domain-containing protein	101252120	GO:0005829	cytosol	GO:0047617	acyl-CoA hydrolase activity	GO:0006637, GO:0009062	acyl-CoA metabolic process, fatty acid catabolic process	114.269	141.479	92.616	135.948	158.647	117.013
Solyc01g094560.4	285.215	0.252982	0.525941	0.481009	0.63051	0.899629	SL4.0ch01	78249294	78251968	-	Solyc01g094560.4										144.517	318.636	318.262	453.393	173.884	302.597
Solyc01g094570.3	50.0144	-0.891923	0.534011	-1.67023	0.0948734	0.453199	SL4.0ch01	78253667	78258886	+	Solyc01g094570.3			101260669					GO:0016042	lipid catabolic process	60.4955	83.6572	50.5178	26.629	44.8155	33.9714
Solyc01g094580.3	112.29	-0.800637	0.644848	-1.24159	0.214388	0.648219	SL4.0ch01	78258966	78268072	-	Solyc01g094580.3		Beta-amylase	101248715			GO:0102229, GO:0016161	amylopectin maltohydrolase activity, beta-amylase activity	GO:0000272	polysaccharide catabolic process	262.147	67.6639	97.6677	44.8488	129.069	72.3465
Solyc01g094590.4	7.41249	0.0138704	1.08265	0.0128116	0.989778	0.996325	SL4.0ch01	78281975	78283876	-	Solyc01g094590.4										7.84201	7.38152	6.73571	3.50381	15.2373	3.7746
Solyc01g094600.2	2.26447	0.462248	2.35363	0.196397	0.844299	0.961037	SL4.0ch01	78287209	78289102	+	Solyc01g094600.2										5.60144	0	0	3.50381	4.48155	0
Solyc01g094610.4	0.149385	0.110369	4.08047	0.027048	0.978421	0.991995	SL4.0ch01	78293188	78295317	+	Solyc01g094610.4										0	0	0	0	0.89631	0
Solyc01g094620.3	209.181	-0.115336	0.586011	-0.196815	0.843972	0.960733	SL4.0ch01	78295723	78314193	-	Solyc01g094620.3		Med12 domain-containing protein	101246089	GO:0016592	mediator complex	GO:0003712	transcription coregulator activity	GO:0006357	regulation of transcription by RNA polymerase II	259.907	178.387	213.859	86.1937	376.45	140.289
Solyc01g094630.3	29.0461	1.22698	0.709404	1.72959	0.0837031	0.426497	SL4.0ch01	78325942	78336598	+	Solyc01g094630.3										19.0449	20.9143	11.7875	25.9282	70.8085	25.7931
Solyc01g094640.4	256.23	0.69732	0.643828	1.08308	0.278771	0.720734	SL4.0ch01	78337027	78343173	-	Solyc01g094640.4										280.072	244.82	60.6214	177.994	540.475	233.396
Solyc01g094650.4	0.52425	2.1204	3.9684	0.534321	0.59312	0.899629	SL4.0ch01	78354944	78360457	-	Solyc01g094650.4										0	0	0	0	0	3.1455
Solyc01g094660.3	111.118	0.721911	0.547688	1.31811	0.187468	0.609734	SL4.0ch01	78365339	78374894	+	Solyc01g094660.3		E3 ubiquitin ligase	101249019			GO:0005524, GO:0004672, GO:0004842	ATP binding, protein kinase activity, ubiquitin-protein transferase activity			66.097	109.493	75.7767	75.6823	221.389	118.271
Solyc01g094670.4	47.1837	-0.535032	0.541472	-0.988107	0.3231	0.763975	SL4.0ch01	78374836	78376901	-	Solyc01g094670.4										68.3375	60.2824	38.7303	45.5495	28.6819	41.5206
Solyc01g094680.4	151.301	0.769891	0.420748	1.82982	0.0672775	0.383143	SL4.0ch01	78383851	78396034	+	Solyc01g094680.4										110.908	136.558	87.5642	187.804	215.114	169.857
Solyc01g094690.4	1180.94	-2.93323	0.696943	-4.2087	2.56844e-05	0.00209153	SL4.0ch01	78398415	78401206	+	Solyc01g094690.4										1996.35	591.752	3677.7	475.817	96.8015	247.236
Solyc01g094700.4	2.71653	-0.307465	1.66708	-0.184433	0.853673	0.964908	SL4.0ch01	78406584	78409519	+	Solyc01g094700.4										1.12029	1.23025	6.73571	2.10229	4.48155	0.6291
Solyc01g094720.3	520.847	0.0219284	0.416752	0.0526175	0.958037	0.991995	SL4.0ch01	78414236	78420533	+	Solyc01g094720.3		MFS domain-containing protein	101263257	GO:0016021	integral component of membrane	GO:0022857	transmembrane transporter activity	GO:0006817	phosphate ion transport	511.971	538.851	500.126	635.591	328.946	609.598
Solyc01g094727.1	0.29877	1.26103	4.01777	0.313862	0.753626	0.938231	SL4.0ch01	78428869	78430895	-	Solyc01g094727.1										0	0	0	0	1.79262	0
Solyc01g094760.3	24.5233	0.907401	0.66867	1.35702	0.174774	0.59456	SL4.0ch01	78439501	78442687	-	Solyc01g094760.3		AAA_16 domain-containing protein	101260082	GO:0005664	nuclear origin of replication recognition complex	GO:0003688	DNA replication origin binding	GO:0006270	DNA replication initiation	20.1652	22.1446	8.41963	35.7389	30.4745	30.1968
Solyc01g094770.4	650.938	-0.313991	0.409359	-0.767029	0.443064	0.844212	SL4.0ch01	78444118	78449112	-	Solyc01g094770.4										720.345	506.864	937.947	651.709	480.422	608.339
Solyc01g094780.4	11.4913	-0.175643	0.808366	-0.217281	0.827989	0.958053	SL4.0ch01	78450775	78453395	-	Solyc01g094780.4										11.2029	13.5328	11.7875	9.81067	12.5483	10.0656
Solyc01g094790.3	1439.33	0.201057	0.636044	0.316106	0.751922	0.938231	SL4.0ch01	78457714	78460651	+	Solyc01g094790.3		Cysteine synthase	101255033	GO:0005737	cytoplasm	GO:0004124, GO:0030170	cysteine synthase activity, pyridoxal phosphate binding	GO:0006535	cysteine biosynthetic process from serine	1203.19	1975.79	838.595	2364.37	375.554	1878.49
Solyc01g094800.4	340.851	0.849623	0.696425	1.21998	0.222473	0.657762	SL4.0ch01	78469682	78481814	+	Solyc01g094800.4										401.063	238.669	89.2481	177.293	878.384	260.447
Solyc01g094810.3	459.049	-1.60279	0.541942	-2.9575	0.00310144	0.0620705	SL4.0ch01	78482919	78486238	-	Solyc01g094810.3				GO:0005634	nucleus	GO:0003677, GO:0016740	DNA binding, transferase activity			498.528	375.227	1198.96	305.532	157.751	218.298
Solyc01g094820.3	37.6889	0.234264	0.557162	0.42046	0.67415	0.908611	SL4.0ch01	78488916	78493227	-	Solyc01g094820.3										45.9318	30.7563	26.9428	37.1404	39.4376	45.9243
Solyc01g094830.4	12.7615	0.796957	0.956279	0.833393	0.404623	0.824054	SL4.0ch01	78501920	78508911	-	Solyc01g094830.4										5.60144	7.38152	15.1553	14.716	28.6819	5.0328
Solyc01g094840.3	79.8941	0.19508	0.52095	0.37447	0.708055	0.922176	SL4.0ch01	78511220	78515159	-	Solyc01g094840.3		RING-type domain-containing protein	101264761	GO:0005829	cytosol	GO:0004842, GO:0008270	ubiquitin-protein transferase activity, zinc ion binding			45.9318	107.032	70.7249	97.4059	64.5343	93.7358
Solyc01g094850.3	4.97901	1.54122	1.45246	1.06111	0.288641	0.73249	SL4.0ch01	78517804	78519611	+	Solyc01g094850.3										3.36086	2.46051	1.68393	5.6061	16.1336	0.6291
Solyc01g094860.4	60.8733	0.803426	0.653345	1.22971	0.218805	0.653994	SL4.0ch01	78520079	78528436	-	Solyc01g094860.4										50.4129	70.1245	11.7875	60.9663	91.4236	80.5248
Solyc01g094880.3	173.392	0.54449	0.52616	1.03484	0.300745	0.740907	SL4.0ch01	78537853	78553146	+	Solyc01g094880.3		RIC1 domain-containing protein	101246379	GO:0005829, GO:0000139, GO:0034066	cytosol, Golgi membrane, Ric1-Rgp1 guanyl-nucleotide exchange factor complex			GO:0006886, GO:0042147	intracellular protein transport, retrograde transport, endosome to Golgi	160.201	132.867	129.662	105.815	338.805	173.002
Solyc01g094890.4	2.60579	0.329984	1.80941	0.182371	0.855292	0.965401	SL4.0ch01	78553483	78560777	-	Solyc01g094890.4										1.12029	2.46051	3.36785	4.20457	4.48155	0
Solyc01g094910.3	0.205042	-1.81318	4.08047	-0.444356	0.656785	0.899629	SL4.0ch01	78576406	78579677	-	Solyc01g094910.3		FAD-binding FR-type domain-containing protein	543871	GO:0016021, GO:0005886	integral component of membrane, plasma membrane	GO:0046872, GO:0016491	metal ion binding, oxidoreductase activity			0	1.23025	0	0	0	0
Solyc01g094920.3	1075.52	-1.17048	0.523265	-2.23687	0.0252946	0.228381	SL4.0ch01	78587364	78589116	-	Solyc01g094920.3		Malectin_like domain-containing protein		GO:0005850, GO:0016021	eukaryotic translation initiation factor 2 complex, integral component of membrane	GO:0003729, GO:0003743, GO:0031369	mRNA binding, translation initiation factor activity, translation initiation factor binding	GO:0001732, GO:0001731	formation of cytoplasmic translation initiation complex, formation of translation preinitiation complex	2278.66	1174.89	1013.72	421.158	1063.92	500.763
Solyc01g094930.3	686.682	0.162148	0.370109	0.438109	0.661307	0.901348	SL4.0ch01	78591531	78601596	+	Solyc01g094930.3		Proteolytically removes the C-terminal three residues of farnesylated proteins.	101247858	GO:0030176	integral component of endoplasmic reticulum membrane	GO:0046872, GO:0004222	metal ion binding, metalloendopeptidase activity	GO:0071586	CAAX-box protein processing	795.404	621.278	527.069	704.966	769.93	701.446
Solyc01g094940.4	65.1285	-0.707979	0.711055	-0.995673	0.319409	0.759569	SL4.0ch01	78604685	78608349	+	Solyc01g094940.4										145.637	40.5984	55.5696	33.6366	91.4236	23.9058
Solyc01g094950.3	4554.22	0.891087	0.518336	1.71913	0.0855907	0.430745	SL4.0ch01	78614312	78616819	+	Solyc01g094950.3			101258899	GO:0016021	integral component of membrane					2181.2	5410.66	1980.3	7456.11	3777.05	6519.99
Solyc01g094960.3	78.4738	-0.497977	0.500412	-0.995133	0.319671	0.759856	SL4.0ch01	78619374	78626921	+	Solyc01g094960.3		Mitogen-activated protein kinase	100534642	GO:0005737, GO:0005634	cytoplasm, nucleus	GO:0005524, GO:0004707, GO:0106310, GO:0004674, GO:0106311	ATP binding, MAP kinase activity, protein serine kinase activity, protein serine/threonine kinase activity, protein threonine kinase activity	GO:0035556	intracellular signal transduction	72.8187	126.716	75.7767	54.6594	84.2531	56.619
Solyc01g094970.4	22.1212	-0.624248	0.719028	-0.868183	0.385294	0.810055	SL4.0ch01	78624815	78628455	-	Solyc01g094970.4										13.4434	41.8286	25.2589	12.6137	18.8225	20.7603
Solyc01g094980.1	0.205042	-1.81318	4.08047	-0.444356	0.656785	0.899629	SL4.0ch01	78628997	78630564	-	Solyc01g094980.1										0	1.23025	0	0	0	0
Solyc01g094990.2	1.74022	-1.12411	2.25294	-0.498952	0.617813	0.899629	SL4.0ch01	78634169	78637025	+	Solyc01g094990.2			101264770	GO:0016021	integral component of membrane	GO:0008375	acetylglucosaminyltransferase activity			3.36086	3.69076	0	0.700762	2.68893	0
Solyc01g095000.3	376.336	-0.076365	0.436441	-0.174972	0.861102	0.967616	SL4.0ch01	78636932	78638442	-	Solyc01g095000.3			101266162							286.794	488.411	383.935	489.833	272.478	336.568
Solyc01g095010.4	58.4841	-0.489019	0.520766	-0.939037	0.347712	0.78355	SL4.0ch01	78638888	78643959	-	Solyc01g095010.4										62.7361	89.8085	52.2017	63.7693	42.1266	40.2624
Solyc01g095020.3	275.895	0.184971	0.672818	0.27492	0.783378	0.951003	SL4.0ch01	78646079	78660709	+	Solyc01g095020.3			101247558							432.431	270.656	70.7249	161.876	506.415	213.265
Solyc01g095030.3	1060.58	-1.14907	0.46212	-2.48651	0.0129001	0.152644	SL4.0ch01	78663048	78670954	-	Solyc01g095030.3				GO:0005634	nucleus	GO:0003677	DNA binding			1159.5	911.618	2315.4	706.368	581.705	688.864
Solyc01g095040.3	382.378	-0.207312	0.427972	-0.484405	0.628099	0.899629	SL4.0ch01	78672584	78678413	-	Solyc01g095040.3		2-Hacid_dh_C domain-containing protein	101253532			GO:0051287	NAD binding			506.37	305.103	417.614	269.093	465.185	330.906
Solyc01g095050.3	3643.85	0.0707432	0.513012	0.137898	0.890321	0.979964	SL4.0ch01	78680240	78683460	-	Solyc01g095050.3			101266760	GO:0005737	cytoplasm	GO:0004864	protein phosphatase inhibitor activity	GO:0035308	negative regulation of protein dephosphorylation	2614.75	4031.54	4017.85	5365.73	1568.54	4264.67
Solyc01g095060.4	16.478	0.722303	0.721495	1.00112	0.316769	0.757474	SL4.0ch01	78685057	78685412	-	Solyc01g095060.4										12.3232	14.763	10.1036	17.519	21.5114	22.6476
Solyc01g095070.4	234.255	0.857404	0.388054	2.2095	0.0271402	0.238943	SL4.0ch01	78698001	78700702	+	Solyc01g095070.4										174.765	183.308	141.45	341.972	267.1	296.935
Solyc01g095080.3	6574.94	3.91107	0.8339	4.69009	2.73084e-06	0.000382896	SL4.0ch01	78715089	78718062	-	Solyc01g095080.3		1-aminocyclopropane-1-carboxylate synthase (ACS) enzymes catalyze the conversion of S-adenosyl-L-methionine (SAM) into 1-aminocyclopropane-1-carboxylate (ACC), a direct precursor of ethylene.	606304			GO:0016847, GO:0030170	1-aminocyclopropane-1-carboxylate synthase activity, pyridoxal phosphate binding	GO:0009693, GO:0009835	ethylene biosynthetic process, fruit ripening	128.833	2125.88	203.755	14177.1	7764.73	15049.3
Solyc01g095090.3	28.0237	3.44165	0.743688	4.62781	3.69554e-06	0.000479724	SL4.0ch01	78731439	78739587	-	Solyc01g095090.3		RING-type domain-containing protein	101255628							4.48115	6.15127	3.36785	46.951	43.0229	64.1682
Solyc01g095100.4	3.13375	0.280581	1.8762	0.149548	0.881122	0.976281	SL4.0ch01	78760435	78762030	+	Solyc01g095100.4										2.24057	6.15127	0	0	5.37786	5.0328
Solyc01g095110.4	25.625	0.213496	0.644638	0.331187	0.740503	0.936869	SL4.0ch01	78764648	78767165	-	Solyc01g095110.4										33.6086	22.1446	15.1553	25.9282	24.2004	32.7132
Solyc01g095120.3	138.285	-0.200271	0.432246	-0.463327	0.64313	0.899629	SL4.0ch01	78768504	78774414	+	Solyc01g095120.3		AB hydrolase-1 domain-containing protein	101249860			GO:0008233	peptidase activity			157.961	172.235	112.823	112.823	156.854	117.013
Solyc01g095130.4	21.9371	-0.251622	0.68056	-0.369728	0.711585	0.923747	SL4.0ch01	78775475	78780625	-	Solyc01g095130.4										26.8869	20.9143	23.575	23.8259	25.0967	11.3238
Solyc01g095140.4	6.52738	0.583434	1.19222	0.489367	0.624582	0.899629	SL4.0ch01	78783980	78784788	+	Solyc01g095140.4										3.36086	2.46051	10.1036	14.716	5.37786	3.1455
Solyc01g095150.3	1328.56	-0.215883	0.356264	-0.605962	0.54454	0.885641	SL4.0ch01	78785921	78788426	+	Solyc01g095150.3			544157	GO:0005829	cytosol			GO:0009269	response to desiccation	1300.65	1390.19	1592.99	1412.74	1042.41	1232.41
Solyc01g095160.3	23.8571	-0.0625797	0.656105	-0.0953806	0.924013	0.991995	SL4.0ch01	78788580	78790834	+	Solyc01g095160.3		DYW_deaminase domain-containing protein	101254733			GO:0008270	zinc ion binding			24.6463	28.2958	20.2071	19.6213	17.0299	33.3423
Solyc01g095180.2	11.2606	-1.55679	0.963286	-1.61612	0.106068	0.474499	SL4.0ch01	78801255	78802444	+	Solyc01g095180.2		RING-type domain-containing protein	104649382	GO:0016021	integral component of membrane	GO:0016740	transferase activity	GO:0016567	protein ubiquitination	26.8869	4.92101	18.5232	3.50381	8.06679	5.6619
Solyc01g095190.2	0.116794	0.110369	4.08047	0.027048	0.978421	0.991995	SL4.0ch01	78804278	78805585	+	Solyc01g095190.2				GO:0016020	membrane	GO:0008168	methyltransferase activity	GO:0032259	methylation	0	0	0	0.700762	0	0
Solyc01g095200.3	2396.36	-0.362411	0.380781	-0.951757	0.34122	0.77846	SL4.0ch01	78807148	78810378	+	Solyc01g095200.3		Reticulon-like protein	101262660	GO:0005789, GO:0016021	endoplasmic reticulum membrane, integral component of membrane					2794	1951.18	3342.59	1917.28	2151.14	2221.98
Solyc01g095210.3	115.763	0.10786	0.553021	0.195037	0.845364	0.961382	SL4.0ch01	78810275	78823185	-	Solyc01g095210.3			101247258	GO:0005794	Golgi apparatus	GO:0031267	small GTPase binding	GO:0006888, GO:0007030	endoplasmic reticulum to Golgi vesicle-mediated transport, Golgi organization	114.269	93.4993	126.294	80.5876	208.84	71.0883
Solyc01g095220.2	84.4954	0.366711	0.500415	0.732814	0.463672	0.85259	SL4.0ch01	78823141	78825819	+	Solyc01g095220.2										62.7361	84.8875	74.0928	118.429	57.3638	109.463
Solyc01g095230.4	79.9578	0.842497	0.456046	1.8474	0.0646898	0.375585	SL4.0ch01	78833590	78838806	-	Solyc01g095230.4										49.2926	70.1245	52.2017	104.414	109.35	94.3649
Solyc01g095240.3	1.95402	0.754168	1.92982	0.390798	0.695947	0.919198	SL4.0ch01	78845275	78846353	-	Solyc01g095240.3										1.12029	0	3.36785	1.40152	2.68893	3.1455
Solyc01g095250.1	0.186715	-1.81318	4.08047	-0.444356	0.656785	0.899629	SL4.0ch01	78849200	78850096	+	Solyc01g095250.1		GH18 domain-containing protein	109121376	GO:0005576	extracellular region	GO:0004568	chitinase activity	GO:0005975	carbohydrate metabolic process	1.12029	0	0	0	0	0
Solyc01g095270.3	435.205	-0.663649	0.359775	-1.84463	0.0650921	0.376429	SL4.0ch01	78853480	78856736	+	Solyc01g095270.3			101245497							550.061	456.424	594.426	346.176	337.013	327.132
Solyc01g095280.4	23.0308	0.483459	0.709575	0.681336	0.495659	0.867239	SL4.0ch01	78858659	78863287	+	Solyc01g095280.4										19.0449	8.61177	30.3107	22.4244	31.3708	26.4222
Solyc01g095290.4	39.3314	0.542028	0.582812	0.930023	0.352359	0.788547	SL4.0ch01	78863903	78868674	+	Solyc01g095290.4										38.0898	40.5984	16.8393	43.4472	51.0897	45.9243
Solyc01g095300.3	5.97591	-0.831081	1.40183	-0.592855	0.553278	0.890187	SL4.0ch01	78878133	78887955	+	Solyc01g095300.3		GH18 domain-containing protein				GO:0016757, GO:0004553	glycosyltransferase activity, hydrolase activity, hydrolyzing O-glycosyl compounds	GO:0005975	carbohydrate metabolic process	4.48115	4.92101	13.4714	0.700762	11.652	0.6291
Solyc01g095310.1	4.97617	-6.18804	2.30702	-2.68226	0.00731256	0.107643	SL4.0ch01	78888385	78889293	+	Solyc01g095310.1										0	1.23025	28.6267	0	0	0
Solyc01g095320.4	24187.1	-0.436659	0.520462	-0.838984	0.401479	0.8225	SL4.0ch01	78890165	78895204	+	Solyc01g095320.4										42865.6	21968.6	18624.2	14592	33205.6	13866.6
Solyc01g095330.2	13711	-0.55102	0.429822	-1.28197	0.199853	0.627808	SL4.0ch01	78893943	78895325	-	Solyc01g095330.2				GO:0016021	integral component of membrane					22308.3	13797.3	12787.7	9657.9	15095.7	8619.29
Solyc01g095360.2	9.33991	0.854141	1.1627	0.73462	0.462571	0.851881	SL4.0ch01	78898325	78899472	+	Solyc01g095360.2		C2 domain-containing protein	101247259					GO:0006952	defense response	5.60144	1.23025	13.4714	21.7236	2.68893	11.3238
Solyc01g095370.3	77.2682	-1.66913	0.53472	-3.12151	0.00179929	0.0421068	SL4.0ch01	78910409	78913562	+	Solyc01g095370.3		F-box domain-containing protein								128.833	63.9732	159.973	29.432	43.0229	38.3751
Solyc01g095380.1	0.116794	0.110369	4.08047	0.027048	0.978421	0.991995	SL4.0ch01	78915863	78916063	-	Solyc01g095380.1										0	0	0	0.700762	0	0
Solyc01g095390.3	36.5305	-1.57813	0.700623	-2.25246	0.0242931	0.223189	SL4.0ch01	78924483	78927646	+	Solyc01g095390.3			101247859							36.9695	28.2958	99.3517	25.9282	11.652	16.9857
Solyc01g095400.4	428.57	-0.662282	0.397965	-1.66417	0.0960786	0.455383	SL4.0ch01	78930171	78935117	+	Solyc01g095400.4										561.264	371.537	643.26	359.491	324.464	311.404
Solyc01g095410.3	5865.08	1.66345	0.684685	2.42952	0.015119	0.168508	SL4.0ch01	78935944	78937837	+	Solyc01g095410.3		Seems to be required for maximal rate of protein biosynthesis. Enhances ribosome dissociation into subunits and stabilizes the binding of the initiator Met-tRNA(I) to 40 S ribosomal subunits.	101248917			GO:0003743	translation initiation factor activity			1196.47	4864.42	2382.76	14608.1	2210.3	9928.45
Solyc01g095420.3	351.083	-0.499479	0.478175	-1.04455	0.29623	0.735421	SL4.0ch01	78938643	78941259	-	Solyc01g095420.3				GO:0005762, GO:0005761	mitochondrial large ribosomal subunit, mitochondrial ribosome					287.914	286.649	660.099	327.957	243.796	300.081
Solyc01g095430.3	213.749	-0.825197	0.519604	-1.58813	0.112258	0.487997	SL4.0ch01	78941754	78945047	-	Solyc01g095430.3		CAAD domain-containing protein	101248140	GO:0009535, GO:0016021	chloroplast thylakoid membrane, integral component of membrane					194.93	290.34	335.101	230.551	76.1863	155.388
Solyc01g095450.4	0.841963	-3.6136	3.9782	-0.90835	0.363694	0.792935	SL4.0ch01	78950614	78953005	-	Solyc01g095450.4										0	0	5.05178	0	0	0
Solyc01g095460.3	245.168	0.0810708	0.413835	0.195901	0.844687	0.961037	SL4.0ch01	78964254	78970833	+	Solyc01g095460.3		BZIP domain-containing protein	101249493	GO:0005634	nucleus	GO:0003700, GO:0043565	DNA-binding transcription factor activity, sequence-specific DNA binding	GO:0006355	regulation of transcription, DNA-templated	216.215	217.755	281.216	320.949	241.107	193.763
Solyc01g095470.3	1108.91	1.24259	0.489211	2.53999	0.0110856	0.139513	SL4.0ch01	78977357	78983209	+	Solyc01g095470.3		Glucose-6-phosphate 1-epimerase	101249960	GO:0005737	cytoplasm	GO:0030246, GO:0047938	carbohydrate binding, glucose-6-phosphate 1-epimerase activity	GO:0005975	carbohydrate metabolic process	449.235	1074.01	452.976	1728.78	1115.91	1832.57
Solyc01g095480.4	257.306	-1.13628	0.526297	-2.15901	0.0308496	0.257095	SL4.0ch01	78983203	78989154	-	Solyc01g095480.4										329.364	178.387	554.012	196.213	108.454	177.406
Solyc01g095490.3	171.364	0.754256	0.548479	1.37518	0.169077	0.586019	SL4.0ch01	78993936	78998747	+	Solyc01g095490.3			101250739	GO:0005634	nucleus	GO:0005524, GO:0061631	ATP binding, ubiquitin conjugating enzyme activity	GO:0000209, GO:0006511	protein polyubiquitination, ubiquitin-dependent protein catabolic process	81.781	216.525	84.1963	264.187	138.032	243.462
Solyc01g095500.3	0.934738	-3.78105	3.4867	-1.08442	0.278179	0.72023	SL4.0ch01	79003524	79004583	+	Solyc01g095500.3		AP2/ERF domain-containing protein	101267169	GO:0005634	nucleus	GO:0003677, GO:0003700	DNA binding, DNA-binding transcription factor activity	GO:0006952	defense response	2.24057	0	3.36785	0	0	0
Solyc01g095510.3	46.8712	0.63155	0.618581	1.02096	0.307271	0.748192	SL4.0ch01	79012861	79020384	+	Solyc01g095510.3			101267457	GO:0016021	integral component of membrane			GO:0055085	transmembrane transport	15.684	43.0589	52.2017	62.3678	41.2303	66.6846
Solyc01g095515.1	1.71537	2.60668	2.56857	1.01484	0.310183	0.75089	SL4.0ch01	79021130	79021639	-	Solyc01g095515.1										0	0	1.68393	4.20457	0	4.4037
Solyc01g095530.2	164.584	-0.00629675	0.577361	-0.0109061	0.991298	0.997028	SL4.0ch01	79023846	79024393	-	Solyc01g095530.2			104649409							137.795	172.235	185.232	256.479	56.4675	179.293
Solyc01g095540.3	236.048	0.0325929	0.397609	0.0819721	0.934669	0.991995	SL4.0ch01	79025447	79031257	-	Solyc01g095540.3			101267749	GO:0030173	integral component of Golgi membrane	GO:0015165, GO:0015136	pyrimidine nucleotide-sugar transmembrane transporter activity, sialic acid transmembrane transporter activity			194.93	282.958	222.278	206.024	240.211	269.884
Solyc01g095550.2	0.897408	-2.48024	3.19625	-0.775985	0.437758	0.844212	SL4.0ch01	79032349	79035278	+	Solyc01g095550.2		Protein kinase domain-containing protein		GO:0005737	cytoplasm	GO:0005524, GO:0004672	ATP binding, protein kinase activity	GO:0007165	signal transduction	1.12029	0	3.36785	0	0.89631	0
Solyc01g095560.3	1.40575	-0.615624	2.45814	-0.250443	0.802245	0.958053	SL4.0ch01	79036070	79036981	+	Solyc01g095560.3										3.36086	0	1.68393	0.700762	2.68893	0
Solyc01g095570.3	354.688	-0.247114	0.400297	-0.617326	0.53702	0.881112	SL4.0ch01	79037134	79042359	-	Solyc01g095570.3			101268329	GO:0016021	integral component of membrane			GO:0055085	transmembrane transport	388.74	308.794	458.028	348.279	251.863	372.427
Solyc01g095580.3	665.097	0.270448	0.406557	0.665215	0.505913	0.872772	SL4.0ch01	79054929	79058291	+	Solyc01g095580.3			101268624	GO:0005737	cytoplasm	GO:0016881	acid-amino acid ligase activity			563.505	807.046	437.821	657.315	685.677	839.219
Solyc01g095590.3	37.8729	-0.277863	0.610232	-0.45534	0.648864	0.899629	SL4.0ch01	79069359	79074773	+	Solyc01g095590.3		zinc_ribbon_12 domain-containing protein	104649423					GO:1900150	regulation of defense response to fungus	47.0521	55.3614	21.891	37.8411	24.2004	40.8915
Solyc01g095600.4	3.59962	0.295096	1.75699	0.167956	0.866618	0.969951	SL4.0ch01	79075752	79078998	+	Solyc01g095600.4										3.36086	6.15127	0	0.700762	10.7557	0.6291
Solyc01g095610.4	1.23941	-3.0631	3.29902	-0.928488	0.353154	0.789779	SL4.0ch01	79082073	79085403	+	Solyc01g095610.4										0	0	6.73571	0.700762	0	0
Solyc01g095620.3	1.26023	1.02331	2.8831	0.354936	0.722638	0.929039	SL4.0ch01	79089396	79091191	-	Solyc01g095620.3		Glycosyltransferase	101244237			GO:0008194	UDP-glycosyltransferase activity			0	2.46051	0	4.20457	0.89631	0
Solyc01g095630.3	9.13193	0.312682	1.01055	0.309417	0.757005	0.939783	SL4.0ch01	79100719	79103032	-	Solyc01g095630.3			100736444	GO:0005634	nucleus	GO:0003700, GO:0000976	DNA-binding transcription factor activity, transcription cis-regulatory region binding			8.9623	13.5328	1.68393	7.00762	11.652	11.9529
Solyc01g095650.4	1.23372	3.34834	2.75301	1.21625	0.22389	0.659566	SL4.0ch01	79118491	79124069	-	Solyc01g095650.4										0	0	0	2.10229	0.89631	4.4037
Solyc01g095670.4	140.619	0.2086	0.533928	0.39069	0.696026	0.919198	SL4.0ch01	79128816	79132900	-	Solyc01g095670.4										88.5027	225.136	77.4606	154.868	133.55	164.195
Solyc01g095680.2	207.781	0.141793	0.426046	0.332812	0.739276	0.936046	SL4.0ch01	79134682	79137036	+	Solyc01g095680.2										190.449	257.123	144.818	249.471	184.64	220.185
Solyc01g095690.2	15.0787	-3.43488	0.913067	-3.76191	0.000168618	0.00789331	SL4.0ch01	79140299	79143269	+	Solyc01g095690.2		DYW_deaminase domain-containing protein				GO:0008270	zinc ion binding			25.7666	33.2168	23.575	2.80305	4.48155	0.6291
Solyc01g095700.3	57.2922	-2.36652	0.793576	-2.9821	0.0028628	0.0590433	SL4.0ch01	79145356	79147827	-	Solyc01g095700.3			101245105	GO:0005737, GO:0005634, GO:0005886	cytoplasm, nucleus, plasma membrane	GO:0010427, GO:0004864, GO:0038023	abscisic acid binding, protein phosphatase inhibitor activity, signaling receptor activity	GO:0009738, GO:0080163	abscisic acid-activated signaling pathway, regulation of protein serine/threonine phosphatase activity	26.8869	40.5984	220.594	20.3221	21.5114	13.8402
Solyc01g095710.3	56.2804	0.620447	0.762402	0.813805	0.415757	0.830442	SL4.0ch01	79158310	79166635	+	Solyc01g095710.3			101245407	GO:0005730	nucleolus	GO:0005524, GO:0016787, GO:0003723, GO:0003724	ATP binding, hydrolase activity, RNA binding, RNA helicase activity	GO:0000462	maturation of SSU-rRNA from tricistronic rRNA transcript (SSU-rRNA, 5.8S rRNA, LSU-rRNA)	68.3375	40.5984	23.575	17.519	133.55	54.1026
Solyc01g095720.3	9.56586	0.793846	1.13782	0.697691	0.48537	0.864291	SL4.0ch01	79175597	79179175	+	Solyc01g095720.3		Lipase_3 domain-containing protein	101245704			GO:0008970	phospholipase A1 activity	GO:0006629	lipid metabolic process	3.36086	1.23025	16.8393	4.90533	13.4446	17.6148
Solyc01g095730.4	141.721	0.524484	0.581753	0.901558	0.367292	0.795037	SL4.0ch01	79184106	79197540	+	Solyc01g095730.4										165.803	94.7295	87.5642	77.0838	282.338	142.806
Solyc01g095740.4	312.876	0.205177	0.418053	0.490792	0.623573	0.899629	SL4.0ch01	79198647	79205746	-	Solyc01g095740.4										296.876	355.543	218.91	264.888	417.68	323.357
Solyc01g095750.2	1.05519	1.84266	3.05409	0.603344	0.54628	0.886289	SL4.0ch01	79206246	79212946	-	Solyc01g095750.2										0	1.23025	0	4.20457	0.89631	0
Solyc01g095760.3	0.359085	1.5606	3.99723	0.39042	0.696226	0.919198	SL4.0ch01	79218612	79220161	+	Solyc01g095760.3		Glycosyltransferase				GO:0008194	UDP-glycosyltransferase activity			0	0	0	0	0.89631	1.2582
Solyc01g095780.2	0.280654	-1.81318	4.08047	-0.444356	0.656785	0.899629	SL4.0ch01	79229096	79229708	-	Solyc01g095780.2		AAI domain-containing protein		GO:0016020	membrane	GO:0008289	lipid binding	GO:0006869	lipid transport	0	0	1.68393	0	0	0
Solyc01g095790.4	867.92	-0.959303	0.373937	-2.56541	0.0103053	0.133547	SL4.0ch01	79234752	79238786	+	Solyc01g095790.4										1184.14	880.862	1374.08	538.886	631.899	597.645
Solyc01g095800.3	51.3612	0.133229	0.599424	0.222262	0.82411	0.958053	SL4.0ch01	79239498	79243761	+	Solyc01g095800.3		F-box domain-containing protein		GO:0019005	SCF ubiquitin ligase complex			GO:0031146	SCF-dependent proteasomal ubiquitin-dependent protein catabolic process	54.8941	57.8219	33.6785	42.7465	86.9421	32.0841
Solyc01g095820.2	0.561309	-3.01613	4.01424	-0.751359	0.452437	0.844212	SL4.0ch01	79247239	79247865	-	Solyc01g095820.2										0	0	3.36785	0	0	0
Solyc01g095880.1	0.841963	-3.6136	3.9782	-0.90835	0.363694	0.792935	SL4.0ch01	79274385	79274924	+	Solyc01g095880.1		TF-B3 domain-containing protein		GO:0005634	nucleus	GO:0003677	DNA binding			0	0	5.05178	0	0	0
Solyc01g095890.4	85.5777	-0.56837	0.754636	-0.753171	0.451347	0.844212	SL4.0ch01	79275181	79287409	-	Solyc01g095890.4										106.427	41.8286	158.289	21.7236	144.306	40.8915
Solyc01g095895.1	2.50551	-2.23745	2.34123	-0.955673	0.339237	0.776272	SL4.0ch01	79287435	79288473	-	Solyc01g095895.1										2.24057	0	10.1036	0	2.68893	0
Solyc01g095900.4	1160.02	2.16109	0.771744	2.80027	0.00510598	0.0858179	SL4.0ch01	79299592	79314008	+	Solyc01g095900.4										174.765	971.9	124.611	723.186	3414.94	1550.73
Solyc01g095905.1	0.40362	1.71491	3.98816	0.430001	0.667195	0.905236	SL4.0ch01	79315541	79317229	-	Solyc01g095905.1										0	0	0	0	1.79262	0.6291
Solyc01g095920.4	11.8303	2.65078	1.11013	2.38782	0.0169485	0.180214	SL4.0ch01	79325537	79327379	-	Solyc01g095920.4										3.36086	0	6.73571	30.8335	20.6151	9.43649
Solyc01g095930.4	978.897	0.883607	0.49184	1.79653	0.0724097	0.399492	SL4.0ch01	79328688	79331477	+	Solyc01g095930.4										533.257	981.742	548.96	903.282	1988.91	917.227
Solyc01g095960.4	0.280654	-1.81318	4.08047	-0.444356	0.656785	0.899629	SL4.0ch01	79336383	79338996	+	Solyc01g095960.4										0	0	1.68393	0	0	0
Solyc01g095970.3	144.049	-0.1804	0.537505	-0.335625	0.737153	0.934951	SL4.0ch01	79343116	79351944	-	Solyc01g095970.3			101251925	GO:0005737, GO:0016020	cytoplasm, membrane	GO:0005525, GO:0003924, GO:0008017	GTP binding, GTPase activity, microtubule binding	GO:0000266	mitochondrial fission	90.7433	123.025	245.853	98.8074	188.225	117.642
Solyc01g095980.3	55.8916	-0.48115	0.675031	-0.712781	0.475981	0.860176	SL4.0ch01	79356850	79360393	+	Solyc01g095980.3			101252225	GO:0016021	integral component of membrane					52.6535	115.644	26.9428	66.5724	25.0967	48.4407
Solyc01g095990.3	339.808	1.1606	0.408087	2.84401	0.00445503	0.0795418	SL4.0ch01	79362794	79366447	+	Solyc01g095990.3		1-phosphatidylinositol 4-kinase	101252721			GO:0004430	1-phosphatidylinositol 4-kinase activity			171.404	286.649	171.76	484.226	458.014	466.792
Solyc01g096000.2	313.375	-0.440522	0.428634	-1.02773	0.304075	0.745177	SL4.0ch01	79366970	79368005	+	Solyc01g096000.2										284.553	345.701	452.976	338.468	191.81	266.738
Solyc01g096010.4	170.873	1.31049	0.619975	2.11378	0.0345345	0.272473	SL4.0ch01	79368166	79374923	-	Solyc01g096010.4										133.314	108.262	52.2017	103.713	436.503	191.246
Solyc01g096020.4	86.4798	0.0779801	0.450789	0.172986	0.862663	0.968366	SL4.0ch01	79375238	79378897	-	Solyc01g096020.4										85.1418	84.8875	82.5124	108.618	69.0159	88.703
Solyc01g096030.4	60.3101	-0.953386	0.548704	-1.73752	0.082295	0.422051	SL4.0ch01	79380555	79384264	-	Solyc01g096030.4										97.465	41.8286	99.3517	36.4396	48.4007	38.3751
Solyc01g096040.4	1501.04	1.60597	0.770788	2.08355	0.0372011	0.284166	SL4.0ch01	79388749	79390557	-	Solyc01g096040.4										321.522	1788.79	116.191	1747	2240.77	2791.94
Solyc01g096050.4	369.563	1.23953	0.580069	2.13686	0.0326091	0.264259	SL4.0ch01	79403611	79405888	-	Solyc01g096050.4										148.998	420.747	89.2481	538.886	570.949	448.548
Solyc01g096060.4	249.577	0.183387	0.582779	0.314677	0.753007	0.938231	SL4.0ch01	79420428	79426541	+	Solyc01g096060.4										323.763	307.563	69.041	219.338	311.02	266.738
Solyc01g096070.3	43.293	-3.18384	0.754131	-4.22186	2.4229e-05	0.00199509	SL4.0ch01	79441327	79446181	+	Solyc01g096070.3		Auxin response factors (ARFs) are transcriptional factors that bind specifically to the DNA sequence 5'-TGTCTC-3' found in the auxin-responsive promoter elements (AuxREs).	101255336	GO:0005634	nucleus	GO:0003677	DNA binding	GO:0009734, GO:0006355	auxin-activated signaling pathway, regulation of transcription, DNA-templated	50.4129	27.0656	156.605	7.00762	9.85941	8.80739
Solyc01g096080.3	107.058	0.844951	0.451895	1.8698	0.0615121	0.36617	SL4.0ch01	79452647	79455157	+	Solyc01g096080.3			101255629							59.3752	99.6505	70.7249	128.94	126.38	157.275
Solyc01g096090.4	1215.55	-0.0341145	0.514099	-0.066358	0.947093	0.991995	SL4.0ch01	79455425	79458740	-	Solyc01g096090.4										1009.38	953.447	1727.71	1871.74	600.528	1130.49
Solyc01g096100.2	1366.3	-0.218342	0.378881	-0.57628	0.564426	0.895704	SL4.0ch01	79459412	79463859	-	Solyc01g096100.2										1184.14	1796.17	1427.97	1121.22	1507.59	1160.69
Solyc01g096110.3	213.414	0.713338	0.611543	1.16646	0.24343	0.684779	SL4.0ch01	79467105	79487750	-	Solyc01g096110.3		Rav1p_C domain-containing protein	101249217	GO:0043291	RAVE complex			GO:0007035	vacuolar acidification	188.208	178.387	117.875	128.239	524.341	143.435
Solyc01g096120.3	1.30138	-0.522497	2.47758	-0.21089	0.832973	0.958053	SL4.0ch01	79496703	79498942	+	Solyc01g096120.3		Dof-type domain-containing protein	101257011	GO:0005634	nucleus	GO:0003677	DNA binding	GO:0006355	regulation of transcription, DNA-templated	3.36086	1.23025	0	0.700762	0	2.5164
Solyc01g096130.3	300.709	-0.628358	0.441323	-1.42381	0.154503	0.564685	SL4.0ch01	79499908	79505351	-	Solyc01g096130.3			101257898	GO:0016021, GO:0035339	integral component of membrane, SPOTS complex			GO:0090156, GO:0006672, GO:1900060	cellular sphingolipid homeostasis, ceramide metabolic process, negative regulation of ceramide biosynthetic process	352.891	276.807	466.448	307.634	165.817	234.654
Solyc01g096140.3	1.03596	3.09425	2.90301	1.06588	0.286479	0.729941	SL4.0ch01	79513680	79516052	+	Solyc01g096140.3			101257304	GO:0016021, GO:0009705	integral component of membrane, plant-type vacuole membrane			GO:0015743	malate transport	0	0	0	2.80305	0.89631	2.5164
Solyc01g096150.4	95.1246	0.394197	0.661896	0.595558	0.551471	0.889449	SL4.0ch01	79516872	79520240	-	Solyc01g096150.4										59.3752	103.341	84.1963	175.891	27.7856	120.158
Solyc01g096160.4	95.571	0.61639	0.588902	1.04668	0.295248	0.734693	SL4.0ch01	79520653	79527667	-	Solyc01g096160.4										90.7433	86.1177	48.8339	61.667	199.877	86.1866
Solyc01g096170.4	4.82583	0.097897	1.47782	0.0662441	0.947184	0.991995	SL4.0ch01	79528538	79533811	+	Solyc01g096170.4										1.12029	1.23025	11.7875	2.80305	10.7557	1.2582
Solyc01g096180.4	242.587	0.0960217	0.492341	0.195031	0.845369	0.961382	SL4.0ch01	79534732	79538043	-	Solyc01g096180.4										159.081	196.841	348.573	326.555	164.025	260.447
Solyc01g096190.3	7.09294	-1.3743	1.3509	-1.01732	0.309001	0.750417	SL4.0ch01	79545997	79551864	+	Solyc01g096190.3		This magnesium-dependent enzyme catalyzes the hydrolysis of ATP coupled with the translocation of calcium from the cytosol to an endomembrane compartment.	543554	GO:0005783, GO:0030176	endoplasmic reticulum, integral component of endoplasmic reticulum membrane	GO:0005524, GO:0046872, GO:0005388, GO:0008553	ATP binding, metal ion binding, P-type calcium transporter activity, P-type proton-exporting transporter activity	GO:0070588, GO:0006816, GO:0006874	calcium ion transmembrane transport, calcium ion transport, cellular calcium ion homeostasis	12.3232	0	18.5232	2.10229	2.68893	6.9201
Solyc01g096200.4	42.1588	-0.0526238	0.587574	-0.0895611	0.928636	0.991995	SL4.0ch01	79551967	79561997	-	Solyc01g096200.4										47.0521	29.5261	52.2017	47.6518	51.986	24.5349
Solyc01g096210.4	70.2657	-1.2477	0.625606	-1.99439	0.046109	0.316253	SL4.0ch01	79564865	79568799	-	Solyc01g096210.4										101.946	46.7496	148.186	20.3221	48.4007	55.9899
[truncated: 20,400 more rows]

## Sheet: up-regulated genes
GeneID	baseMean	log2FoldChange(ESK_GAD3/WT)	lfcSE	stat	pvalue	padj	chr	start	end	strand	gene_sym	gene_biotype	Description	EntrezGeneID	Cellular_Component_ID	Cellular_Component_Term	Molecular_Function_ID	Molecular_Function_Term	Biological_Process_ID	Biological_Process_Term	WT_1	WT_2	WT_3	ESK_GAD3_1	ESK_GAD3_2	ESK_GAD3_3
[truncated: 302 more rows]

[truncated: 3 more sheets: down-regulated genes, up-regulated genes annotated, down-regulated genes annotated]
